# Supplementary material for: APOL1-mediated monovalent cation transport contributes to APOL1-mediated podocytopathy in kidney disease
Source: J Clin Invest. 2024 Jan 16;134(5):e172262. doi: 10.1172/JCI172262 (PMC10904047; doi:10.1172/JCI172262)
Supplement: Supplemental table 1 [file jci-134-172262-s223.xlsx]

## Sheet: Differential_expression_analysi
ID	Gene.name	log2FoldChange	pvalue	padj	NT1	NT2	TET1	TET2	Gene.name
ENSG00000000003	TSPAN6	-0.174154	0.0900232	0.187077	2034.05	1802.46	1622.05	1778.13	TSPAN6
ENSG00000000419	DPM1	-0.24856	0.0207288	0.0571565	1522.36	1369.76	1179.37	1255.02	DPM1
ENSG00000000457	SCYL3	-0.540152	0.000235269	0.00117736	572.474	597.409	395.327	409.108	SCYL3
ENSG00000000460	C1orf112	-0.192562	0.0827164	0.17459	1491.52	1370.69	1167.26	1337.06	C1orf112
ENSG00000001036	FUCA2	0.228481	0.0028207	0.0104437	6504.06	5952.69	7343.83	7251.02	FUCA2
ENSG00000001084	GCLC	0.0854232	0.352545	0.517527	2162.88	2384.98	2457.85	2367.29	GCLC
ENSG00000001167	NFYA	0.534932	1.59862e-11	3.00826e-10	2882.33	2801.87	4107.44	4128.37	NFYA
ENSG00000001460	STPG1	0.0416127	0.760209	0.854638	774.79	683.949	810.475	691.436	STPG1
ENSG00000001461	NIPAL3	-0.430795	5.46406e-07	4.89172e-06	2768.01	2752.55	2071.34	2024.23	NIPAL3
ENSG00000001497	LAS1L	0.0585427	0.432146	0.597333	5644.9	5555.34	5983.86	5680.64	LAS1L
ENSG00000001561	ENPP4	-0.041181	0.738404	0.839722	995.251	889.599	861.13	970.567	ENPP4
ENSG00000001617	SEMA3F	-0.119816	0.689636	0.807137	125.2	120.04	88.0952	137.435	SEMA3F
ENSG00000001629	ANKIB1	0.0415442	0.658468	0.785291	1996.85	2116.99	2206.78	2027.43	ANKIB1
ENSG00000001630	CYP51A1	0.189873	0.0506833	0.118944	1567.73	1526.09	1826.87	1702.49	CYP51A1
ENSG00000001631	KRIT1	-0.0405631	0.67586	0.796777	2300.78	2112.33	2261.84	2029.56	KRIT1
ENSG00000002016	RAD52	-0.19957	0.184023	0.322245	485.378	515.521	425.059	446.397	RAD52
ENSG00000002330	BAD	0.391785	0.000818364	0.00355587	1057.85	929.613	1230.03	1377.54	BAD
ENSG00000002549	LAP3	-0.11087	0.189816	0.32999	3148.15	2972.16	2776.1	2891.46	LAP3
ENSG00000002586	CD99	0.17626	0.0176885	0.0501136	6576.64	6286.75	7071.84	7463.03	CD99
ENSG00000002745	WNT16	-1.16399	0.00200355	0.00776446	104.334	84.6794	37.4404	46.877	WNT16
ENSG00000002746	HECW1	0.41913	0.642546	0.773426	18.145	3.72217	16.5178	12.7846	HECW1
ENSG00000002822	MAD1L1	0.488315	1.7504e-05	0.000114472	1115.92	1366.04	1755.3	1725.93	MAD1L1
ENSG00000002834	LASP1	0.0504409	0.535695	0.688276	3302.38	3496.05	3469.85	3570.11	LASP1
ENSG00000002919	SNX11	-0.107534	0.304873	0.466681	1246.56	1230.18	1137.53	1161.27	SNX11
ENSG00000003056	M6PR	-0.148682	0.0584282	0.13307	4398.34	4666.68	4141.57	4035.68	M6PR
ENSG00000003096	KLHL13	-0.529912	1.74978e-05	0.000114472	900.898	889.599	623.273	616.859	KLHL13
ENSG00000003137	CYP26B1	-0.0322355	0.885329	0.932972	190.522	196.345	202.619	175.789	CYP26B1
ENSG00000003147	ICA1	-0.0968497	0.592771	0.734088	322.98	301.496	301.726	282.327	ICA1
ENSG00000003249	DBNDD1	-0.0162312	0.880932	0.929922	1283.76	1161.32	1194.79	1223.06	DBNDD1
ENSG00000003393	ALS2	-0.253101	0.0190316	0.0532492	1433.45	1396.75	1259.76	1115.46	ALS2
ENSG00000003400	CASP10	-0.617596	0.00195429	0.00759394	295.763	372.217	213.631	221.6	CASP10
ENSG00000003402	CFLAR	-0.391619	0.000538141	0.00244289	1408.05	1340.91	1124.31	971.632	CFLAR
ENSG00000003436	TFPI	0.179006	0.266119	0.423283	436.386	548.09	514.255	599.812	TFPI
ENSG00000003509	NDUFAF7	-0.252814	0.120744	0.233395	430.036	410.37	365.595	339.858	NDUFAF7
ENSG00000003756	RBM5	-0.147781	0.0970789	0.198225	2313.48	2222.14	2023.99	2070.05	RBM5
ENSG00000003987	MTMR7	-0.163977	0.364655	0.529879	309.372	323.829	275.297	289.785	MTMR7
ENSG00000003989	SLC7A2	0.235835	0.00818611	0.0261419	2602.9	2508.74	3163.72	2856.3	SLC7A2
ENSG00000004059	ARF5	-0.0851125	0.299648	0.461631	4565.27	4345.64	4016.04	4384.06	ARF5
ENSG00000004139	SARM1	0.04457	0.703829	0.81731	982.55	1124.1	1125.42	1047.27	SARM1
ENSG00000004142	POLDIP2	-0.161048	0.0294544	0.0766419	10264.6	9512.94	9027.55	8661.59	POLDIP2
ENSG00000004399	PLXND1	0.138975	0.161129	0.290995	1369.04	1340.91	1506.43	1477.69	PLXND1
ENSG00000004455	AK2	-0.0246909	0.725009	0.83128	11796	11088.4	11263	11233.4	AK2
ENSG00000004478	FKBP4	0.215588	0.00286706	0.0105837	23310.8	21812.9	25188.6	27207.8	FKBP4
ENSG00000004487	KDM1A	-0.0949088	0.181551	0.318817	10112.2	9701.85	9068.3	9484.07	KDM1A
ENSG00000004534	RBM6	0.16522	0.0520864	0.121465	2646.44	2806.52	3124.07	2990.54	RBM6
ENSG00000004660	CAMKK1	-0.1631	0.134337	0.253424	1134.06	1182.72	1014.2	1054.73	CAMKK1
ENSG00000004700	RECQL	0.150547	0.0784145	0.167507	2345.24	2304.03	2551.46	2609.13	RECQL
ENSG00000004766	VPS50	-0.131637	0.325783	0.489592	916.321	750.018	748.809	772.405	VPS50
ENSG00000004776	HSPB6	1.24556	0.00718593	0.0234001	19.9595	34.4301	62.7678	66.0539	HSPB6
ENSG00000004777	ARHGAP33	0.533759	2.27203e-05	0.000145192	645.961	721.171	1039.52	939.671	ARHGAP33
ENSG00000004779	NDUFAB1	0.114725	0.212813	0.359804	2194.63	2006.25	2247.53	2301.23	NDUFAB1
ENSG00000004799	PDK4	-0.352176	0.0909709	0.188639	245.864	254.969	208.125	184.312	PDK4
ENSG00000004838	ZMYND10	1.59785	0.00161545	0.00644769	11.7942	34.4301	68.2737	71.3809	ZMYND10
ENSG00000004848	ARX	0.00236885	0.997017	0.998341	21.774	21.4025	18.7202	24.5039	ARX
ENSG00000004864	SLC25A13	-0.0713918	0.4187	0.584522	3831.31	3422.54	3341.01	3562.65	SLC25A13
ENSG00000004866	ST7	0.190756	0.0543818	0.125736	1401.7	1335.33	1549.37	1574.64	ST7
ENSG00000004897	CDC27	-0.251478	0.000754674	0.0032998	5931.59	5677.25	4900.29	4851.77	CDC27
ENSG00000004961	HCCS	-0.194464	0.114077	0.223896	901.805	838.42	733.392	787.32	HCCS
ENSG00000004975	DVL2	-0.235039	0.00415085	0.0145932	3188.07	3139.65	2705.62	2670.92	DVL2
ENSG00000005007	UPF1	0.212822	0.00440822	0.0153641	10457.9	11579.7	12694.5	12845.4	UPF1
ENSG00000005020	SKAP2	0.038949	0.645411	0.775048	2924.97	2752.55	2956.69	2876.54	SKAP2
ENSG00000005022	SLC25A5	0.415754	6.53572e-09	8.43084e-08	25897.4	24560.8	32230.7	35080	SLC25A5
ENSG00000005059	MCUB	-0.163338	0.12852	0.244874	1469.74	1309.27	1224.52	1257.16	MCUB
ENSG00000005073	HOXA11	-0.645678	1.08543e-07	1.12432e-06	1240.21	1075.71	741.101	739.378	HOXA11
ENSG00000005075	POLR2J	-0.0145981	0.881607	0.930452	1839.9	1664.74	1724.46	1745.1	POLR2J
ENSG00000005100	DHX33	0.0227491	0.767544	0.859813	4855.59	5089.14	5172.29	4930.61	DHX33
ENSG00000005102	MEOX1	0.947184	0.262753	0.419351	7.25799	10.236	22.0238	11.7192	MEOX1
ENSG00000005156	LIG3	-0.436775	1.404e-07	1.41871e-06	3528.29	3648.66	2718.84	2583.56	LIG3
ENSG00000005175	RPAP3	0.0445883	0.617036	0.75366	2847.85	2699.51	2722.14	2999.06	RPAP3
ENSG00000005187	ACSM3	0.370527	0.151716	0.277989	148.789	112.596	175.089	163.004	ACSM3
ENSG00000005189	REXO5	-0.415463	0.00473788	0.0163684	632.352	616.95	507.648	429.351	REXO5
ENSG00000005194	CIAPIN1	-0.142799	0.110095	0.218003	3490.18	3106.15	2920.35	3054.46	CIAPIN1
ENSG00000005206	SPPL2B	0.247794	0.00444568	0.0154669	2131.13	2243.54	2604.31	2589.95	SPPL2B
ENSG00000005238	FAM214B	0.10662	0.819721	0.892063	50.8059	31.6385	45.1488	43.6808	FAM214B
ENSG00000005243	COPZ2	0.183484	0.839784	0.904704	11.7942	9.30543	17.619	6.39232	COPZ2
ENSG00000005249	PRKAR2B	-0.095544	0.377553	0.543253	1799.98	1547.49	1497.62	1635.37	PRKAR2B
ENSG00000005302	MSL3	0.0492671	0.637063	0.769004	1325.49	1227.39	1332.44	1309.36	MSL3
ENSG00000005339	CREBBP	0.808117	6.11081e-14	1.61129e-12	2151.09	2672.52	4491.75	3953.65	CREBBP
ENSG00000005379	TSPOAP1	-1.02567	0.104924	0.21026	26.3102	35.3606	13.2143	17.0462	TSPOAP1
ENSG00000005436	GCFC2	0.230084	0.0212867	0.0584422	1342.73	1372.55	1540.56	1643.89	GCFC2
ENSG00000005448	WDR54	-0.0880939	0.37417	0.539862	1499.68	1565.17	1412.83	1470.23	WDR54
ENSG00000005469	CROT	-0.384496	0.00901422	0.0284048	787.492	639.283	521.964	571.047	CROT
ENSG00000005471	ABCB4	-0.254169	0.31161	0.474211	159.676	187.039	161.875	128.912	ABCB4
ENSG00000005483	KMT2E	-0.580767	5.47508e-07	4.89653e-06	1604.92	1850.85	1244.34	1066.45	KMT2E
ENSG00000005486	RHBDD2	0.18275	0.021654	0.0593234	4018.2	3844.07	4332.08	4591.81	RHBDD2
ENSG00000005513	SOX8	1.12737	0.000314346	0.00152046	55.3422	66.0686	125.536	139.566	SOX8
ENSG00000005700	IBTK	-0.0667644	0.471575	0.632637	2082.14	1940.18	1931.49	1909.17	IBTK
ENSG00000005801	ZNF195	-0.537918	9.81094e-06	6.75208e-05	955.333	924.96	641.993	653.082	ZNF195
ENSG00000005810	MYCBP2	0.333541	0.00579068	0.0194029	1736.47	1973.68	2641.75	2033.82	MYCBP2
ENSG00000005812	FBXL3	0.273086	0.00357454	0.0128642	1565.91	1557.73	1862.11	1912.37	FBXL3
ENSG00000005882	PDK2	-0.43996	0.000736714	0.00323104	960.776	845.864	700.357	631.774	PDK2
ENSG00000005884	ITGA3	-0.075981	0.719018	0.827307	378.323	313.593	258.78	397.389	ITGA3
ENSG00000005889	ZFX	0.758548	6.04123e-18	2.46624e-16	1827.2	1952.28	3260.62	3133.3	ZFX
ENSG00000005893	LAMP2	0.321465	9.58209e-06	6.61557e-05	5337.34	5196.15	6549.88	6612.85	LAMP2
ENSG00000005961	ITGA2B	0.649095	0.00202258	0.00782886	168.748	227.983	320.446	301.504	ITGA2B
ENSG00000006007	GDE1	-0.0975495	0.242951	0.396575	2898.66	2807.45	2646.16	2686.9	GDE1
ENSG00000006015	REX1BD	-0.0577104	0.644237	0.774334	1107.75	1162.25	969.047	1211.34	REX1BD
ENSG00000006016	CRLF1	0.741632	0.000165647	0.000865655	179.635	210.303	321.547	330.27	CRLF1
ENSG00000006025	OSBPL7	-0.740063	0.00790313	0.0253643	148.789	157.262	100.208	83.1001	OSBPL7
ENSG00000006042	TMEM98	-0.192531	0.0413955	0.101185	1948.77	1854.57	1635.27	1692.9	TMEM98
ENSG00000006047	YBX2	0.065394	0.880879	0.929922	56.2494	42.805	40.744	62.8578	YBX2
ENSG00000006062	MAP3K14	0.160243	0.349404	0.514397	319.351	368.495	368.898	399.52	MAP3K14
ENSG00000006071	ABCC8	0.852029	0.111285	0.219783	19.9595	27.9163	33.0357	53.2693	ABCC8
ENSG00000006118	TMEM132A	0.323321	0.000281327	0.00137688	2153.81	2104.89	2563.57	2764.68	TMEM132A
ENSG00000006125	AP2B1	0.104993	0.119845	0.232092	14142.2	13982.3	15454.1	14794	AP2B1
ENSG00000006128	TAC1	0.970145	9.467e-06	6.54914e-05	156.047	150.748	260.982	339.858	TAC1
ENSG00000006194	ZNF263	0.880421	2.51921e-20	1.20078e-18	1268.33	1372.55	2384.08	2477.02	ZNF263
ENSG00000006282	SPATA20	0.0616251	0.53614	0.688682	1483.35	1468.4	1483.3	1597.01	SPATA20
ENSG00000006283	CACNA1G	0.568951	0.0432474	0.104899	88.9103	111.665	134.345	163.004	CACNA1G
ENSG00000006327	TNFRSF12A	0.698867	2.26705e-06	1.78788e-05	407.355	508.077	732.291	753.228	TNFRSF12A
ENSG00000006377	DLX6	-0.805309	8.89536e-07	7.64032e-06	494.45	478.299	278.601	278.066	DLX6
ENSG00000006432	MAP3K9	-0.0211151	0.872235	0.924282	850.092	998.473	983.362	838.459	MAP3K9
ENSG00000006451	RALA	-0.351068	0.000303092	0.00147177	2258.14	2025.79	1658.39	1700.36	RALA
ENSG00000006453	BAIAP2L1	-0.199429	0.0207549	0.0571948	2512.17	2484.55	2182.56	2169.13	BAIAP2L1
ENSG00000006459	KDM7A	0.57241	6.70382e-07	5.91614e-06	733.057	783.518	1134.23	1120.79	KDM7A
ENSG00000006468	ETV1	-0.223216	0.192221	0.333403	376.508	399.203	355.684	308.962	ETV1
ENSG00000006530	AGK	-0.156169	0.0800174	0.169968	2895.94	2634.37	2512.91	2450.39	AGK
ENSG00000006534	ALDH3B1	0.0220263	0.958054	0.975426	50.8059	88.4016	48.4523	92.6886	ALDH3B1
ENSG00000006576	PHTF2	0.455379	4.43909e-07	4.06428e-06	2164.69	1969.96	2802.53	2866.95	PHTF2
ENSG00000006607	FARP2	-0.12461	0.190927	0.331557	2254.51	2249.12	2192.47	1939	FARP2
ENSG00000006611	USH1C	0.863031	0.0286119	0.074784	49.8987	36.2912	71.5773	85.2309	USH1C
ENSG00000006625	GGCT	-0.00415567	0.968073	0.981193	2066.71	1797.81	1831.28	2022.1	GGCT
ENSG00000006634	DBF4	-0.380879	0.000104902	0.000575237	1671.15	1729.88	1292.8	1318.95	DBF4
ENSG00000006638	TBXA2R	-0.977292	0.0162711	0.0467546	74.3944	72.5824	34.1369	40.4847	TBXA2R
ENSG00000006652	IFRD1	-0.0488038	0.568606	0.71524	2529.41	2517.12	2395.09	2483.42	IFRD1
ENSG00000006695	COX10	0.151475	0.160473	0.290112	1041.52	1021.74	1149.64	1142.09	COX10
ENSG00000006704	GTF2IRD1	0.229556	0.0303722	0.0786035	1255.63	1202.26	1367.68	1513.91	GTF2IRD1
ENSG00000006712	PAF1	0.306689	6.80136e-06	4.85212e-05	9767.44	10110.4	12322.3	12263.7	PAF1
ENSG00000006715	VPS41	-0.0390559	0.684157	0.803121	2412.37	2117.92	2231.01	2178.71	VPS41
ENSG00000006740	ARHGAP44	0.359445	0.000500177	0.00229457	1185.77	1145.5	1448.06	1542.68	ARHGAP44
ENSG00000006744	ELAC2	0.0365803	0.604327	0.743253	7465.75	7609.05	7624.64	7836.98	ELAC2
ENSG00000006747	SCIN	0.00656287	0.950431	0.971027	1271.05	1194.82	1215.71	1261.42	SCIN
ENSG00000006757	PNPLA4	-0.761241	0.369212	0.534487	11.7942	21.4025	13.2143	6.39232	PNPLA4
ENSG00000006831	ADIPOR2	0.224022	0.00165692	0.00659498	5949.73	6001.07	7002.46	6955.91	ADIPOR2
ENSG00000006837	CDKL3	0.178767	0.617046	0.75366	59.8784	79.0962	86.994	70.3155	CDKL3
ENSG00000007047	MARK4	0.314049	0.00202287	0.00782886	1180.33	1238.55	1525.15	1481.95	MARK4
ENSG00000007080	CCDC124	0.164007	0.0242771	0.0652676	6112.13	5919.19	6634.67	6845.11	CCDC124
ENSG00000007168	PAFAH1B1	-0.537378	3.10937e-13	7.54511e-12	6726.34	6502.64	4580.95	4534.28	PAFAH1B1
ENSG00000007171	NOS2	-0.299761	0.423873	0.589231	65.3219	109.804	83.6904	58.5962	NOS2
ENSG00000007202	KIAA0100	-0.166779	0.0163383	0.0469165	10141.2	10341.1	9294.04	8952.44	KIAA0100
ENSG00000007237	GAS7	0.104906	0.574459	0.719162	262.195	276.371	279.702	299.373	GAS7
ENSG00000007255	TRAPPC6A	0.201765	0.122618	0.236196	639.61	596.478	702.559	719.136	TRAPPC6A
ENSG00000007264	MATK	-0.170978	0.173843	0.308403	884.567	811.434	717.976	788.386	MATK
ENSG00000007341	ST7L	0.232077	0.0499041	0.117449	782.048	844.933	969.047	941.801	ST7L
ENSG00000007350	TKTL1	0.398035	0.563649	0.711326	14.516	16.7498	22.0238	19.177	TKTL1
ENSG00000007372	PAX6	0.0156241	0.8909	0.936511	1038.8	1126.89	1147.44	1041.95	PAX6
ENSG00000007376	RPUSD1	-0.0768653	0.481515	0.641207	2018.63	1752.21	1658.39	1916.63	RPUSD1
ENSG00000007384	RHBDF1	0.0749738	0.74236	0.841991	171.47	181.456	196.012	175.789	RHBDF1
ENSG00000007392	LUC7L	0.637762	5.03918e-13	1.19114e-11	1711.07	1744.77	2646.16	2730.58	LUC7L
ENSG00000007402	CACNA2D2	0.248662	0.143592	0.266909	364.714	356.398	473.511	383.539	CACNA2D2
ENSG00000007516	BAIAP3	0.48747	0.0450041	0.108357	136.995	126.554	193.809	175.789	BAIAP3
ENSG00000007520	TSR3	-0.280037	0.00357186	0.0128572	1871.65	1808.98	1555.98	1475.56	TSR3
ENSG00000007541	PIGQ	0.149263	0.156825	0.285073	1147.67	1149.22	1236.64	1310.42	PIGQ
ENSG00000007545	CRAMP1	0.423861	0.000185594	0.000958065	900.898	1028.25	1307.11	1280.59	CRAMP1
ENSG00000007866	TEAD3	-0.433888	0.0159795	0.0460538	355.641	389.898	256.577	295.112	TEAD3
ENSG00000007923	DNAJC11	-0.268304	0.000789552	0.00344276	4341.18	4350.29	3734.13	3482.75	DNAJC11
ENSG00000007944	MYLIP	0.800657	3.71931e-13	8.97496e-12	753.923	783.518	1328.03	1349.84	MYLIP
ENSG00000007952	NOX1	-0.67573	0.341986	0.506643	22.6812	20.472	11.0119	15.9808	NOX1
ENSG00000007968	E2F2	0.822029	1.36825e-19	6.21443e-18	1659.36	1772.69	2932.47	3134.37	E2F2
ENSG00000008018	PSMB1	0.0644209	0.46262	0.624967	7533.79	6554.75	7003.57	7728.31	PSMB1
ENSG00000008056	SYN1	0.859595	0.0994003	0.201636	21.774	24.1941	41.8452	41.5501	SYN1
ENSG00000008083	JARID2	-0.163351	0.0670972	0.148381	2425.07	2612.97	2278.36	2220.26	JARID2
ENSG00000008086	CDKL5	-0.0985081	0.652679	0.781067	205.038	218.678	214.732	181.116	CDKL5
ENSG00000008118	CAMK1G	-0.00393436	0.996568	0.998121	17.2377	5.58326	13.2143	9.58848	CAMK1G
ENSG00000008128	CDK11A	0.260865	0.144082	0.267703	334.775	459.688	503.244	448.528	CDK11A
ENSG00000008130	NADK	0.144221	0.0600802	0.1361	5707.5	5514.4	5972.85	6428.54	NADK
ENSG00000008226	DLEC1	0.650615	0.439365	0.60404	7.25799	12.0971	16.5178	13.85	DLEC1
ENSG00000008256	CYTH3	-0.15808	0.156539	0.284769	1038.8	1051.51	928.303	944.997	CYTH3
ENSG00000008277	ADAM22	-0.20633	0.0960807	0.196719	813.802	826.323	735.595	686.109	ADAM22
ENSG00000008282	SYPL1	0.109948	0.200532	0.344513	3109.14	2843.74	3258.42	3166.33	SYPL1
ENSG00000008283	CYB561	-0.148886	0.259071	0.415271	700.396	764.907	629.88	691.436	CYB561
ENSG00000008294	SPAG9	0.325001	7.42117e-06	5.24897e-05	6579.37	6833.91	8592.58	8209.87	SPAG9
ENSG00000008300	CELSR3	0.529904	0.000629127	0.00280745	460.882	518.313	793.958	620.055	CELSR3
ENSG00000008311	AASS	0.491776	2.40153e-07	2.31352e-06	1438.9	1417.22	2063.63	1952.85	AASS
ENSG00000008323	PLEKHG6	0.0161815	0.968657	0.981442	47.1769	56.7631	53.9583	51.1385	PLEKHG6
ENSG00000008324	SS18L2	-0.161926	0.282682	0.442448	577.917	512.729	456.994	517.778	SS18L2
ENSG00000008382	MPND	0.312047	0.014166	0.0416152	753.923	916.585	1060.45	1013.18	MPND
ENSG00000008394	MGST1	-0.0457704	0.650175	0.779257	3099.16	2604.59	2640.65	2885.07	MGST1
ENSG00000008405	CRY1	-0.513967	1.06374e-05	7.27467e-05	1222.06	1109.21	840.208	792.647	CRY1
ENSG00000008441	NFIX	0.0996597	0.351883	0.516818	1209.36	1358.59	1395.21	1356.24	NFIX
ENSG00000008513	ST3GAL1	0.960962	1.32455e-14	3.77354e-13	563.401	639.283	1223.42	1117.59	ST3GAL1
ENSG00000008516	MMP25	0.767545	0.153164	0.279932	19.0522	45.5966	74.8809	35.1577	MMP25
ENSG00000008517	IL32	-0.134816	0.836894	0.903048	16.3305	36.2912	33.0357	14.9154	IL32
ENSG00000008710	PKD1	0.804987	5.41882e-15	1.61405e-13	1901.59	2358	3719.82	3721.39	PKD1
ENSG00000008735	MAPK8IP2	-0.145389	0.132421	0.250656	1858.95	2058.36	1776.22	1765.34	MAPK8IP2
ENSG00000008838	MED24	0.025837	0.710972	0.822138	8557.17	8368.38	8720.32	8511.37	MED24
ENSG00000008853	RHOBTB2	-0.642148	0.000173105	0.000899484	410.076	442.008	277.5	268.477	RHOBTB2
ENSG00000008869	HEATR5B	0.197584	0.0658316	0.146133	1218.43	1364.18	1536.16	1425.49	HEATR5B
ENSG00000008952	SEC62	0.0253673	0.753461	0.849861	3261.56	3175.01	3233.09	3317.61	SEC62
ENSG00000008988	RPS20	0.456901	4.52498e-08	5.00692e-07	11609.2	10016.4	14337.5	15345.8	RPS20
ENSG00000009307	CSDE1	0.272118	2.17408e-05	0.000139705	34441	33827.1	41841.9	40597.6	CSDE1
ENSG00000009335	UBE3C	0.072655	0.302929	0.464582	8347.59	8390.71	9004.43	8598.73	UBE3C
ENSG00000009413	REV3L	-0.0419085	0.694934	0.810889	1711.07	1671.26	1782.83	1503.26	REV3L
ENSG00000009694	TENM1	0.207618	0.0577754	0.131862	2767.11	3136.86	3792.5	3025.7	TENM1
ENSG00000009709	PAX7	0.0232049	0.950721	0.971161	57.1566	69.7908	68.2737	60.727	PAX7
ENSG00000009724	MASP2	1.11002	0.000869071	0.00375084	65.3219	49.3188	107.917	139.566	MASP2
ENSG00000009780	FAM76A	-0.595975	0.000121011	0.000650415	608.764	535.993	396.428	361.166	FAM76A
ENSG00000009830	POMT2	0.354684	6.56201e-05	0.000378871	1958.75	1872.25	2430.33	2468.5	POMT2
ENSG00000009844	VTA1	-0.286362	0.00176498	0.00695648	3155.41	2791.63	2436.93	2439.73	VTA1
ENSG00000009950	MLXIPL	0.630062	2.50634e-06	1.95967e-05	475.398	495.049	739.999	761.751	MLXIPL
ENSG00000009954	BAZ1B	0.490608	1.27292e-10	2.15466e-09	11652.7	13029.5	17714.8	16964.1	BAZ1B
ENSG00000010017	RANBP9	0.245663	0.00310395	0.0113495	2681.83	2583.19	3091.04	3151.41	RANBP9
ENSG00000010072	SPRTN	-0.500389	8.90845e-08	9.36737e-07	2604.71	2367.3	1743.18	1771.74	SPRTN
ENSG00000010165	METTL13	-0.457107	5.16611e-08	5.66574e-07	3709.74	3589.11	2749.67	2567.58	METTL13
ENSG00000010219	DYRK4	-0.25548	0.0749438	0.161766	675.9	668.13	507.648	617.924	DYRK4
ENSG00000010244	ZNF207	0.166588	0.0219018	0.0598513	9958.87	9338	10569.2	11089.6	ZNF207
ENSG00000010256	UQCRC1	0.132852	0.0668556	0.147952	8900.11	8541.46	9275.32	9848.43	UQCRC1
ENSG00000010270	STARD3NL	-0.0818866	0.383811	0.549705	1826.29	1752.21	1692.53	1688.64	STARD3NL
ENSG00000010278	CD9	0.0382198	0.700005	0.814752	1789.09	1618.21	1707.94	1790.91	CD9
ENSG00000010292	NCAPD2	-0.193925	0.00408592	0.0144028	15240.9	15906.7	13516	13713.7	NCAPD2
ENSG00000010295	IFFO1	0.14621	0.220244	0.368347	1054.22	1285.08	1259.76	1328.54	IFFO1
ENSG00000010310	GIPR	-0.373486	0.677759	0.79804	12.7015	11.1665	9.91071	8.52309	GIPR
ENSG00000010318	PHF7	-0.383837	0.100799	0.203664	185.079	228.914	154.167	163.004	PHF7
ENSG00000010319	SEMA3G	-0.144908	0.727101	0.832643	51.7132	54.9021	49.5535	46.877	SEMA3G
ENSG00000010322	NISCH	0.277441	0.000419475	0.00197019	4082.62	4327.96	5221.84	4972.16	NISCH
ENSG00000010361	FUZ	-0.284551	0.00572142	0.0192083	1427.1	1404.19	1137.53	1186.84	FUZ
ENSG00000010404	IDS	0.331893	0.000352144	0.00168497	1806.33	1898.31	2420.41	2242.64	IDS
ENSG00000010539	ZNF200	-0.785523	3.25156e-09	4.39365e-08	902.712	900.766	484.523	561.458	ZNF200
ENSG00000010610	CD4	-1.19146	0.0848088	0.178269	22.6812	34.4301	16.5178	8.52309	CD4
ENSG00000010626	LRRC23	0.140733	0.443793	0.608103	285.783	288.468	340.268	292.981	LRRC23
ENSG00000010671	BTK	0.168587	0.798195	0.878128	19.9595	17.6803	24.2262	18.1116	BTK
ENSG00000010803	SCMH1	-0.0695301	0.4538	0.616509	2870.53	2534.8	2523.93	2627.24	SCMH1
ENSG00000010810	FYN	-0.218153	0.00756826	0.0244615	3891.19	4170.7	3400.47	3529.62	FYN
ENSG00000010818	HIVEP2	0.549646	4.53517e-07	4.13698e-06	1076	1147.36	1732.17	1522.44	HIVEP2
ENSG00000011007	ELOA	-0.430604	4.26776e-08	4.75566e-07	4401.06	4415.43	3201.16	3339.99	ELOA
ENSG00000011009	LYPLA2	-0.181477	0.0453352	0.108958	2800.68	2536.66	2391.78	2315.08	LYPLA2
ENSG00000011021	CLCN6	0.260099	0.0880311	0.183641	425.499	493.188	578.124	522.039	CLCN6
ENSG00000011028	MRC2	0.746982	1.42079e-07	1.43401e-06	449.995	547.16	871.041	802.236	MRC2
ENSG00000011052	NME1-NME2	0.517493	0.00716278	0.0233335	230.441	214.025	299.524	336.662	NME1-NME2
ENSG00000011105	TSPAN9	0.112441	0.326514	0.490478	887.289	871.919	954.731	947.128	TSPAN9
ENSG00000011114	BTBD7	0.063978	0.502385	0.660181	1762.78	1684.28	1853.3	1750.43	BTBD7
ENSG00000011132	APBA3	0.144747	0.260921	0.41731	637.796	638.353	693.749	717.005	APBA3
ENSG00000011143	MKS1	-0.60018	1.64673e-07	1.64011e-06	1677.5	1568.9	974.553	1166.6	MKS1
ENSG00000011198	ABHD5	0.257796	0.0462313	0.110667	734.871	710.005	795.059	932.213	ABHD5
ENSG00000011201	ANOS1	0.375428	1.1074e-05	7.53466e-05	2565.7	2642.74	3509.49	3247.3	ANOS1
ENSG00000011243	AKAP8L	0.990927	7.18017e-32	8.08934e-30	2900.47	3284.82	6119.31	6172.85	AKAP8L
ENSG00000011258	MBTD1	-0.00713989	0.954178	0.973256	899.083	899.835	967.946	822.478	MBTD1
ENSG00000011260	UTP18	-0.0382619	0.611149	0.749412	5602.26	5359.93	5244.97	5430.27	UTP18
ENSG00000011275	RNF216	-0.160378	0.0784688	0.167582	2047.66	1992.29	1805.95	1809.03	RNF216
ENSG00000011295	TTC19	-0.120403	0.149818	0.275558	3883.02	3548.16	3439.01	3397.52	TTC19
ENSG00000011304	PTBP1	0.492286	8.44055e-15	2.45711e-13	45978.4	46739.3	64244.5	66178.6	PTBP1
ENSG00000011332	DPF1	-0.143641	0.297763	0.459462	639.61	651.38	546.19	622.185	DPF1
ENSG00000011347	SYT7	0.416129	0.190677	0.331255	89.8176	109.804	168.482	98.0155	SYT7
ENSG00000011376	LARS2	0.0257349	0.756046	0.851724	2736.26	2730.21	2798.12	2766.81	LARS2
ENSG00000011405	PIK3C2A	-0.093321	0.308957	0.471161	2208.24	2153.28	2123.09	1965.64	PIK3C2A
ENSG00000011422	PLAUR	-0.00153393	0.993576	0.996576	354.734	425.258	324.851	453.854	PLAUR
ENSG00000011426	ANLN	-0.159791	0.0289328	0.0754863	6663.74	6678.51	6117.11	5826.6	ANLN
ENSG00000011451	WIZ	0.21248	0.0084906	0.0269802	4382.92	4769.03	5449.79	5154.34	WIZ
ENSG00000011454	RABGAP1	0.261966	0.00229714	0.00872873	2191.91	2215.62	2682.5	2602.74	RABGAP1
ENSG00000011478	QPCTL	-0.0509971	0.760017	0.854588	412.798	374.078	355.684	403.781	QPCTL
ENSG00000011485	PPP5C	-0.0140906	0.854697	0.914072	7825.02	7105.63	7318.51	7467.29	PPP5C
ENSG00000011523	CEP68	-0.830575	3.0784e-10	4.8732e-09	862.793	856.1	504.345	462.378	CEP68
ENSG00000011566	MAP4K3	-0.0203004	0.862634	0.919512	919.95	867.266	893.065	869.355	MAP4K3
ENSG00000011590	ZBTB32	0.572659	0.539886	0.691957	4.53624	13.0276	16.5178	9.58848	ZBTB32
ENSG00000011638	TMEM159	-0.359837	0.0929209	0.191516	250.401	238.219	172.887	207.75	TMEM159
ENSG00000012048	BRCA1	-0.675668	2.46026e-16	8.41924e-15	3996.43	3983.66	2574.58	2421.62	BRCA1
ENSG00000012061	ERCC1	0.169497	0.136051	0.256102	1161.28	1154.8	1196.99	1407.38	ERCC1
ENSG00000012171	SEMA3B	0.357175	0.193415	0.334939	104.334	166.567	182.797	164.069	SEMA3B
ENSG00000012174	MBTPS2	-0.169016	0.0534073	0.123962	3107.33	3146.17	2923.66	2638.96	MBTPS2
ENSG00000012211	PRICKLE3	-0.248309	0.0744501	0.161041	643.239	596.478	513.154	530.562	PRICKLE3
ENSG00000012232	EXTL3	-0.619691	3.7605e-14	1.00998e-12	3696.13	3813.37	2468.87	2418.43	EXTL3
ENSG00000012660	ELOVL5	-0.0535539	0.45137	0.614353	7235.31	7028.39	6865.92	6878.13	ELOVL5
ENSG00000012779	ALOX5	-0.167915	0.441492	0.606004	200.502	227.983	196.012	185.377	ALOX5
ENSG00000012822	CALCOCO1	-0.165917	0.217107	0.364734	718.541	862.614	711.368	697.828	CALCOCO1
ENSG00000012963	UBR7	-0.505877	4.39235e-08	4.87258e-07	3855.81	3510.01	2444.64	2742.3	UBR7
ENSG00000012983	MAP4K5	0.292005	0.000467043	0.00215855	3022.95	2802.8	3581.07	3552	MAP4K5
ENSG00000013016	EHD3	-0.583996	0.000273625	0.00134449	554.329	559.257	411.845	331.335	EHD3
ENSG00000013275	PSMC4	0.130303	0.103708	0.208386	13703.1	12533.5	13561.1	15155.1	PSMC4
ENSG00000013288	MAN2B2	0.271874	0.0216849	0.0593708	839.205	965.904	1095.68	1083.5	MAN2B2
ENSG00000013306	SLC25A39	0.0707188	0.350796	0.515877	6254.57	5949.89	6219.52	6597.94	SLC25A39
ENSG00000013364	MVP	0.627247	0.000299452	0.00145695	289.412	254.038	429.464	410.174	MVP
ENSG00000013374	NUB1	-0.385462	1.40862e-06	1.15663e-05	4067.19	3909.21	3030.47	3075.77	NUB1
ENSG00000013375	PGM3	-0.0214144	0.810498	0.885955	2416.91	2414.76	2479.88	2280.99	PGM3
ENSG00000013392	RWDD2A	-1.31549	2.63847e-11	4.80351e-10	380.137	366.634	153.065	147.023	RWDD2A
ENSG00000013441	CLK1	1.32015	2.4793e-46	4.72702e-44	1705.63	1924.36	4338.69	4723.92	CLK1
ENSG00000013503	POLR3B	-0.307518	0.00146014	0.0059135	2047.66	1899.24	1554.88	1634.3	POLR3B
ENSG00000013523	ANGEL1	0.30121	0.000491682	0.00226047	2292.62	2416.62	2965.5	2837.12	ANGEL1
ENSG00000013561	RNF14	-0.562307	1.28367e-08	1.56402e-07	2508.54	2213.76	1566.99	1631.11	RNF14
ENSG00000013563	DNASE1L1	-0.30952	0.00608495	0.0202715	1414.4	1259.96	1030.71	1127.18	DNASE1L1
ENSG00000013573	DDX11	0.242994	0.00258671	0.00968274	4440.98	4915.13	5589.64	5482.48	DDX11
ENSG00000013583	HEBP1	0.0654846	0.518848	0.674125	1822.66	1701.03	1728.87	1958.18	HEBP1
ENSG00000013588	GPRC5A	0.409959	2.86525e-05	0.000178052	1560.47	1744.77	2255.24	2136.1	GPRC5A
ENSG00000013619	MAMLD1	-0.142121	0.526508	0.680441	185.986	225.191	185	187.508	MAMLD1
ENSG00000013810	TACC3	-0.287858	5.53516e-05	0.000324552	6950.43	6967.91	5703.06	5697.68	TACC3
ENSG00000014123	UFL1	-0.400294	3.16041e-05	0.000194997	1911.57	1820.14	1411.72	1415.9	UFL1
ENSG00000014138	POLA2	-0.434391	4.07705e-06	3.04506e-05	2940.39	2730.21	1981.04	2214.94	POLA2
ENSG00000014164	ZC3H3	-0.209815	0.096915	0.19796	890.011	830.975	788.452	699.959	ZC3H3
ENSG00000014216	CAPN1	0.0746314	0.374845	0.540656	2860.55	2867.93	2918.15	3114.12	CAPN1
ENSG00000014257	ACPP	-0.489867	0.529182	0.682625	19.9595	14.8887	8.80952	15.9808	ACPP
ENSG00000014641	MDH1	0.11425	0.176316	0.31158	5681.19	4997.02	5638.09	5920.35	MDH1
ENSG00000014824	SLC30A9	-0.0159809	0.847295	0.909632	3353.19	3336	3182.44	3432.67	SLC30A9
ENSG00000014914	MTMR11	-0.378289	0.269924	0.427923	84.3741	87.4711	69.3749	62.8578	MTMR11
ENSG00000014919	COX15	-0.359355	1.86126e-05	0.000121356	3308.73	3204.79	2477.68	2599.54	COX15
ENSG00000015133	CCDC88C	0.211982	0.0595075	0.135014	1252.91	1473.05	1657.29	1500.06	CCDC88C
ENSG00000015153	YAF2	-0.0457189	0.74194	0.841778	647.775	588.103	626.577	571.047	YAF2
ENSG00000015171	ZMYND11	0.0535758	0.508866	0.665623	3144.52	3290.4	3355.32	3322.94	ZMYND11
ENSG00000015285	WAS	-0.0896126	0.794847	0.876039	70.7654	88.4016	78.1845	71.3809	WAS
ENSG00000015475	BID	0.130937	0.213616	0.360809	1152.21	1162.25	1232.23	1301.9	BID
ENSG00000015479	MATR3	0.333936	0.00905433	0.0285105	928.115	861.683	1247.65	1008.92	MATR3
ENSG00000015520	NPC1L1	1.37508	3.94903e-06	2.96348e-05	56.2494	62.3464	153.065	154.481	NPC1L1
ENSG00000015532	XYLT2	-0.52871	5.53635e-08	6.04503e-07	2014.09	2213.76	1461.28	1469.17	XYLT2
ENSG00000015592	STMN4	0.988075	0.11096	0.219292	16.3305	17.6803	45.1488	22.3731	STMN4
ENSG00000015676	NUDCD3	-0.0971666	0.212233	0.359174	3976.47	3884.09	3693.39	3655.34	NUDCD3
ENSG00000016082	ISL1	-1.10093	2.51618e-05	0.000159095	235.885	194.484	114.524	86.2963	ISL1
ENSG00000016391	CHDH	-0.795542	3.73987e-11	6.68247e-10	1129.52	1232.97	710.267	650.951	CHDH
ENSG00000016402	IL20RA	-0.576431	0.0602159	0.136336	125.2	108.874	77.0833	79.904	IL20RA
ENSG00000016864	GLT8D1	-0.319315	0.00168073	0.00666986	1732.84	1583.78	1312.62	1345.58	GLT8D1
ENSG00000017260	ATP2C1	0.0205256	0.798236	0.878128	3236.15	3202	3228.69	3301.63	ATP2C1
ENSG00000017797	RALBP1	-0.197091	0.023722	0.063938	3202.59	2925.63	2646.16	2699.69	RALBP1
ENSG00000018189	RUFY3	0.375167	0.000543417	0.00246362	939.909	983.584	1265.27	1229.46	RUFY3
ENSG00000018236	CNTN1	-0.000898529	0.995794	0.997659	371.065	398.273	420.654	348.381	CNTN1
ENSG00000018280	SLC11A1	-0.477886	0.525398	0.679512	22.6812	14.8887	9.91071	17.0462	SLC11A1
ENSG00000018408	WWTR1	0.339137	0.000725191	0.00318372	1429.82	1306.48	1709.05	1752.56	WWTR1
ENSG00000018510	AGPS	-0.305357	0.000136975	0.000725876	4829.28	4702.04	4006.13	3707.54	AGPS
ENSG00000018610	CXorf56	-0.19589	0.043282	0.104939	1656.64	1638.69	1418.33	1458.51	CXorf56
ENSG00000018699	TTC27	0.134676	0.164081	0.295067	1847.16	1796.88	1891.84	2108.4	TTC27
ENSG00000018869	ZNF582	-0.58253	0.0170686	0.0486192	225.905	179.595	139.851	131.042	ZNF582
ENSG00000019102	VSIG2	0.163473	0.77799	0.866765	27.2175	24.1941	36.3393	21.3077	VSIG2
ENSG00000019144	PHLDB1	-0.591522	4.06946e-06	3.0407e-05	825.596	887.738	561.607	575.309	PHLDB1
ENSG00000019186	CYP24A1	-0.585061	0.292531	0.45381	27.2175	47.4577	22.0238	27.7	CYP24A1
ENSG00000019485	PRDM11	0.248604	0.149681	0.275336	322.98	294.052	365.595	367.558	PRDM11
ENSG00000019549	SNAI2	-0.237721	0.58066	0.724448	44.4552	64.2075	48.4523	43.6808	SNAI2
ENSG00000019582	CD74	3.12608	2.07021e-08	2.42854e-07	8.16524	8.37489	84.7916	59.6616	CD74
ENSG00000019995	ZRANB1	0.438368	2.86127e-05	0.000177868	1122.27	1132.47	1457.97	1597.01	ZRANB1
ENSG00000020129	NCDN	-0.292126	0.000987889	0.00420301	3048.35	3333.21	2686.9	2524.97	NCDN
ENSG00000020181	ADGRA2	-0.179627	0.337134	0.501869	291.227	316.385	281.905	254.627	ADGRA2
ENSG00000020256	ZFP64	-0.0903325	0.328511	0.492245	2057.64	2091.86	2021.78	1876.14	ZFP64
ENSG00000020426	MNAT1	0.0422697	0.694227	0.810391	1698.37	1446.99	1582.41	1656.68	MNAT1
ENSG00000020577	SAMD4A	0.152017	0.207873	0.353534	912.692	1067.33	1145.24	1054.73	SAMD4A
ENSG00000020633	RUNX3	0.049765	0.625204	0.75988	1542.32	1483.29	1485.5	1646.02	RUNX3
ENSG00000020922	MRE11	-0.233012	0.0169021	0.0482401	1955.12	1822.93	1660.59	1554.4	MRE11
ENSG00000021300	PLEKHB1	0.164674	0.342803	0.507391	419.149	357.329	387.619	482.62	PLEKHB1
ENSG00000021355	SERPINB1	-0.286212	0.0127245	0.0381757	1064.2	1008.71	838.005	861.897	SERPINB1
ENSG00000021488	SLC7A9	3.02808	7.49739e-06	5.2964e-05	8.16524	3.72217	39.6428	57.5309	SLC7A9
ENSG00000021574	SPAST	-0.192876	0.137735	0.258739	913.599	848.656	836.904	705.286	SPAST
ENSG00000021645	NRXN3	0.324651	0.00608644	0.0202725	799.286	897.044	1038.42	1085.63	NRXN3
ENSG00000021762	OSBPL5	0.183114	0.3027	0.464437	287.598	330.343	338.065	363.297	OSBPL5
ENSG00000021776	AQR	-0.0297832	0.751298	0.848192	1955.12	2128.15	2041.61	1958.18	AQR
ENSG00000021826	CPS1	-0.166966	0.691464	0.808253	53.5277	62.3464	63.869	39.4193	CPS1
ENSG00000022267	FHL1	0.181214	0.00684998	0.0224185	11875.9	12213.4	13659.2	13654	FHL1
ENSG00000022277	RTF2	-0.0494794	0.541112	0.692761	3145.43	3100.57	3016.16	3019.3	RTF2
ENSG00000022567	SLC45A4	-0.723824	0.00011242	0.000609717	344.754	365.704	223.541	206.685	SLC45A4
ENSG00000022840	RNF10	0.0753549	0.273489	0.431955	8790.33	8666.15	9131.06	9261.4	RNF10
ENSG00000022976	ZNF839	-0.318545	0.00856964	0.0271992	888.196	964.973	744.404	741.509	ZNF839
ENSG00000023041	ZDHHC6	-0.315526	0.00145416	0.00589615	1830.83	1692.66	1396.31	1435.08	ZDHHC6
ENSG00000023171	GRAMD1B	0.614204	4.36686e-05	0.000261981	385.581	443.869	601.249	667.997	GRAMD1B
ENSG00000023191	RNH1	-0.0126583	0.871861	0.924112	5236.64	5083.56	4910.2	5319.47	RNH1
ENSG00000023228	NDUFS1	-0.230191	0.00230728	0.00876342	5662.14	5946.17	4869.46	5026.49	NDUFS1
ENSG00000023287	RB1CC1	0.354161	6.46263e-05	0.000373507	1879.82	1835.96	2366.46	2383.27	RB1CC1
ENSG00000023318	ERP44	0.253439	0.00379433	0.0135153	2082.14	2031.38	2482.08	2421.62	ERP44
ENSG00000023330	ALAS1	-0.484681	5.4837e-07	4.90171e-06	1952.4	1893.66	1335.74	1412.7	ALAS1
ENSG00000023445	BIRC3	-0.245827	0.476917	0.636795	77.1161	88.4016	63.869	75.6424	BIRC3
ENSG00000023516	AKAP11	-0.455372	0.000105938	0.000579999	1495.15	1569.83	1232.23	1003.59	AKAP11
ENSG00000023572	GLRX2	-0.27586	0.0798537	0.169846	441.83	473.647	384.315	371.82	GLRX2
ENSG00000023608	SNAPC1	0.0916622	0.393481	0.559593	1087.79	1087.81	1184.88	1133.57	SNAPC1
ENSG00000023697	DERA	-0.176595	0.095254	0.195396	1629.42	1519.58	1309.31	1476.63	DERA
ENSG00000023734	STRAP	0.0167428	0.82188	0.893739	15974.8	14662.6	14998.2	15996.8	STRAP
ENSG00000023839	ABCC2	1.32024	3.33136e-05	0.000204165	60.7856	48.3883	129.94	142.762	ABCC2
ENSG00000023892	DEF6	0.406416	0.449933	0.613106	18.145	46.5272	45.1488	40.4847	DEF6
ENSG00000023902	PLEKHO1	-0.121877	0.283812	0.443616	1040.61	1017.08	910.684	980.155	PLEKHO1
ENSG00000023909	GCLM	-0.512779	1.06065e-06	8.92451e-06	1823.57	1916.92	1219.02	1402.05	GCLM
ENSG00000024048	UBR2	0.10113	0.267019	0.424441	1850.79	1930.88	2039.4	2016.78	UBR2
ENSG00000024422	EHD2	0.353592	0.646435	0.776062	16.3305	13.9582	8.80952	29.8308	EHD2
ENSG00000024526	DEPDC1	-0.140541	0.0870009	0.182215	4568	4152.08	3946.66	3964.3	DEPDC1
ENSG00000024862	CCDC28A	-0.0387903	0.777065	0.866367	616.022	574.145	574.821	583.832	CCDC28A
ENSG00000025039	RRAGD	-0.354788	9.25243e-05	0.000515178	2198.26	2197.94	1692.53	1745.1	RRAGD
ENSG00000025156	HSF2	0.500878	9.97288e-07	8.45696e-06	1457.04	1328.82	1874.22	2067.91	HSF2
ENSG00000025293	PHF20	0.192941	0.0475507	0.113076	1607.64	1706.62	1970.03	1818.61	PHF20
ENSG00000025423	HSD17B6	0.2846	0.183726	0.321887	210.482	178.664	227.946	246.104	HSD17B6
ENSG00000025434	NR1H3	-0.237858	0.158143	0.286796	382.859	384.314	312.738	337.727	NR1H3
ENSG00000025708	TYMP	0.0865015	0.787642	0.872155	79.8379	141.443	110.119	124.65	TYMP
ENSG00000025770	NCAPH2	0.350065	4.18561e-06	3.11408e-05	4331.2	4230.25	5330.86	5581.56	NCAPH2
ENSG00000025772	TOMM34	-0.396124	2.60448e-05	0.000163658	2250.88	2215.62	1620.95	1772.8	TOMM34
ENSG00000025796	SEC63	0.369283	1.5863e-07	1.58997e-06	6812.53	7021.88	9019.84	8850.16	SEC63
ENSG00000025800	KPNA6	-0.182233	0.0301921	0.0782706	4141.59	4086.02	3433.51	3817.28	KPNA6
ENSG00000026025	VIM	0.481503	1.69964e-10	2.82174e-09	24674.4	25651.4	33043.4	37220.3	VIM
ENSG00000026036	RTEL1-TNFRSF6B	0.537963	0.0287247	0.075016	130.644	129.346	170.684	206.685	RTEL1-TNFRSF6B
ENSG00000026103	FAS	-0.180936	0.15582	0.283771	780.234	729.546	659.613	672.259	FAS
ENSG00000026297	RNASET2	0.209637	0.0504868	0.118596	1257.45	1326.95	1586.81	1402.05	RNASET2
ENSG00000026508	CD44	0.0771234	0.687799	0.805886	276.711	321.037	280.803	349.447	CD44
ENSG00000026559	KCNG1	0.14692	0.326629	0.490522	518.946	554.604	534.077	654.147	KCNG1
ENSG00000026652	AGPAT4	0.333502	0.0066166	0.0217957	784.77	784.448	1058.24	919.428	AGPAT4
ENSG00000026950	BTN3A1	-0.697686	0.00295077	0.010865	270.36	207.511	153.065	141.696	BTN3A1
ENSG00000027001	MIPEP	-0.042951	0.699605	0.814477	1122.27	1039.42	1034.02	1064.32	MIPEP
ENSG00000027075	PRKCH	-0.0496248	0.655171	0.783081	1056.04	1091.53	1072.56	1002.53	PRKCH
ENSG00000027697	IFNGR1	-0.177421	0.0948298	0.194825	1398.07	1291.59	1161.75	1216.67	IFNGR1
ENSG00000027847	B4GALT7	0.0172509	0.880436	0.929736	946.26	906.349	949.225	925.821	B4GALT7
ENSG00000027869	SH2D2A	-0.576707	0.0546319	0.126213	126.108	165.637	79.2856	116.127	SH2D2A
ENSG00000028116	VRK2	0.0258507	0.828778	0.898313	877.309	826.323	891.963	842.72	VRK2
ENSG00000028203	VEZT	-0.202458	0.0163197	0.0468783	3824.05	3691.47	3413.69	3118.39	VEZT
ENSG00000028277	POU2F2	0.506272	0.488551	0.646853	16.3305	11.1665	23.125	15.9808	POU2F2
ENSG00000028310	BRD9	-0.52492	1.20896e-06	1.00409e-05	1312.79	1383.72	952.529	921.559	BRD9
ENSG00000028528	SNX1	-0.180784	0.0325976	0.0831474	2992.11	2977.74	2713.33	2553.73	SNX1
ENSG00000028839	TBPL1	0.538347	4.51006e-07	4.11623e-06	976.199	949.154	1359.97	1436.14	TBPL1
ENSG00000029153	ARNTL2	-0.176747	0.0481125	0.114099	2285.36	2191.43	1987.65	1973.1	ARNTL2
ENSG00000029363	BCLAF1	-0.338629	1.26022e-06	1.04217e-05	11437.7	11467.1	9294.04	8819.27	BCLAF1
ENSG00000029364	SLC39A9	0.162807	0.0492685	0.116158	2823.36	2931.21	3156.01	3285.65	SLC39A9
ENSG00000029534	ANK1	-0.159394	0.599935	0.739842	107.963	123.762	84.7916	122.519	ANK1
ENSG00000029639	TFB1M	-0.873893	6.46225e-08	6.98567e-07	537.091	507.146	292.916	277	TFB1M
ENSG00000029725	RABEP1	-0.128097	0.0940918	0.193423	5991.47	5782.4	5565.41	5208.67	RABEP1
ENSG00000029993	HMGB3	0.0182315	0.808033	0.884224	9524.29	8780.61	9044.07	9493.66	HMGB3
ENSG00000030066	NUP160	0.209813	0.00778294	0.0250666	3963.77	3751.02	4530.29	4392.59	NUP160
ENSG00000030110	BAK1	-0.170298	0.093061	0.191736	2349.77	2027.65	1879.73	2010.38	BAK1
ENSG00000030419	IKZF2	-1.00028	0.0519242	0.121217	46.2697	49.3188	29.7321	18.1116	IKZF2
ENSG00000030582	GRN	0.0633425	0.484948	0.643839	3836.75	3502.57	3598.69	4069.77	GRN
ENSG00000031003	FAM13B	-0.37614	0.00141262	0.00574786	1026.1	976.14	753.214	789.451	FAM13B
ENSG00000031081	ARHGAP31	-0.356767	0.131245	0.248999	191.429	244.733	188.303	152.35	ARHGAP31
ENSG00000031691	CENPQ	0.172949	0.193017	0.334416	626.001	643.936	672.827	758.555	CENPQ
ENSG00000031698	SARS	0.274185	4.46448e-05	0.000267191	10544.9	10566.3	12889.4	12640.8	SARS
ENSG00000031823	RANBP3	-0.134624	0.0732501	0.158901	4926.36	4855.58	4406.96	4503.39	RANBP3
ENSG00000032219	ARID4A	0.232537	0.0592213	0.134566	721.262	713.727	874.344	811.824	ARID4A
ENSG00000032389	EIPR1	0.120234	0.255397	0.410803	1271.05	1178.07	1298.3	1363.69	EIPR1
ENSG00000032444	PNPLA6	-0.0506106	0.556818	0.70553	3335.05	3375.08	3069.02	3409.24	PNPLA6
ENSG00000032742	IFT88	0.0800692	0.637596	0.769289	397.375	363.842	364.494	440.004	IFT88
ENSG00000033011	ALG1	-0.227424	0.111595	0.220148	992.53	822.6	690.446	859.767	ALG1
ENSG00000033030	ZCCHC8	0.124702	0.193097	0.334521	1771.86	1723.37	1823.57	1986.95	ZCCHC8
ENSG00000033050	ABCF2	-0.00993541	0.893065	0.937687	5501.55	5690.27	5490.53	5624.17	ABCF2
ENSG00000033100	CHPF2	-0.23292	0.0128189	0.0383859	2005.93	2077.9	1683.72	1790.91	CHPF2
ENSG00000033122	LRRC7	0.0766247	0.911665	0.947449	18.145	16.7498	17.619	19.177	LRRC7
ENSG00000033170	FUT8	-0.350761	0.00174944	0.00690462	1148.58	1097.11	885.356	875.747	FUT8
ENSG00000033178	UBA6	-0.169846	0.0940076	0.193296	1760.97	1615.42	1445.86	1555.46	UBA6
ENSG00000033327	GAB2	0.619511	0.00123668	0.00511841	225.905	281.024	426.16	352.643	GAB2
ENSG00000033627	ATP6V0A1	0.451545	1.57991e-07	1.58448e-06	2173.77	2315.19	3105.35	3033.15	ATP6V0A1
ENSG00000033800	PIAS1	0.211287	0.0214208	0.0587311	1965.1	1854.57	2264.05	2158.47	PIAS1
ENSG00000033867	SLC4A7	0.173912	0.0704571	0.15423	1490.61	1487.01	1705.74	1653.48	SLC4A7
ENSG00000034053	APBA2	-0.139282	0.154968	0.282456	1594.94	1698.24	1488.81	1501.13	APBA2
ENSG00000034152	MAP2K3	-0.306916	0.0012581	0.00519469	2230.92	2080.69	1682.62	1802.63	MAP2K3
ENSG00000034510	TMSB10	0.211037	0.00588376	0.0196806	9452.62	8492.14	10288.4	10483.4	TMSB10
ENSG00000034533	ASTE1	-0.849025	3.88817e-05	0.000235709	345.662	328.482	213.631	160.873	ASTE1
ENSG00000034677	RNF19A	0.0446956	0.706254	0.818861	813.802	841.211	862.231	844.851	RNF19A
ENSG00000034693	PEX3	-0.306144	0.0099519	0.0309825	1037.89	953.807	787.35	823.543	PEX3
ENSG00000034713	GABARAPL2	0.284721	0.00366562	0.0131347	1586.78	1546.56	1815.86	2000.8	GABARAPL2
ENSG00000035115	SH3YL1	0.198249	0.298589	0.460491	278.525	321.968	386.518	302.57	SH3YL1
ENSG00000035141	FAM136A	-0.0490389	0.537941	0.690331	4650.56	4303.76	4294.64	4360.63	FAM136A
ENSG00000035403	VCL	0.283866	0.000239175	0.00119519	7768.77	8664.29	9895.29	10110.5	VCL
ENSG00000035499	DEPDC1B	-0.0450308	0.615898	0.753028	2678.2	2438.02	2451.25	2507.92	DEPDC1B
ENSG00000035664	DAPK2	0.650147	0.029233	0.0762007	78.0234	84.6794	116.726	138.5	DAPK2
ENSG00000035681	NSMAF	-0.187941	0.0725722	0.157845	1269.24	1274.84	1124.31	1109.07	NSMAF
ENSG00000035687	ADSS	-0.306545	0.000114616	0.00061969	7197.2	6517.53	5435.47	5654	ADSS
ENSG00000035862	TIMP2	-0.180007	0.101713	0.205182	1154.93	1121.3	976.755	1032.36	TIMP2
ENSG00000035928	RFC1	-0.0282587	0.731487	0.835339	3184.44	3062.42	3114.16	3011.85	RFC1
ENSG00000036054	TBC1D23	-0.263689	0.0156706	0.0453143	1353.61	1229.25	1063.75	1087.76	TBC1D23
ENSG00000036257	CUL3	-0.029586	0.694006	0.810296	4820.21	4856.51	4660.23	4819.81	CUL3
ENSG00000036448	MYOM2	0.0383865	0.662036	0.787706	3102.79	3425.33	3463.24	3240.9	MYOM2
ENSG00000036549	AC118549.1	0.42572	2.37745e-06	1.86646e-05	1956.03	1884.35	2667.08	2491.94	AC118549.1
ENSG00000036672	USP2	-0.363136	0.0622566	0.140043	295.763	302.427	251.071	214.143	USP2
ENSG00000037042	TUBG2	0.271655	0.0670066	0.14823	423.685	471.785	541.785	539.085	TUBG2
ENSG00000037241	RPL26L1	0.10822	0.267728	0.425218	1639.4	1648.92	1690.33	1853.77	RPL26L1
ENSG00000037280	FLT4	-0.162415	0.083442	0.175801	1878	1944.84	1668.3	1747.23	FLT4
ENSG00000037474	NSUN2	0.00453133	0.947926	0.969266	7984.69	8069.67	8040.89	8063.91	NSUN2
ENSG00000037637	FBXO42	-0.358314	0.000443641	0.00206414	1604.02	1504.69	1224.52	1200.69	FBXO42
ENSG00000037749	MFAP3	-0.522458	8.66625e-06	6.04096e-05	1056.04	1107.35	779.642	726.593	MFAP3
ENSG00000037757	MRI1	0.0261092	0.781409	0.868567	2090.3	2040.68	1996.46	2209.61	MRI1
ENSG00000037897	METTL1	-0.436931	0.000685287	0.00302923	1227.51	1020.81	781.845	878.944	METTL1
ENSG00000037965	HOXC8	-0.941456	5.06715e-12	1.04536e-10	836.483	785.379	415.148	429.351	HOXC8
ENSG00000038002	AGA	0.141103	0.321797	0.485578	503.523	551.812	560.505	603.009	AGA
ENSG00000038210	PI4K2B	-0.284356	0.0131511	0.0391914	1065.11	1014.29	839.106	868.29	PI4K2B
ENSG00000038219	BOD1L1	0.42666	0.000590342	0.00265279	1585.87	1883.42	2627.44	2035.95	BOD1L1
ENSG00000038274	MAT2B	-0.405203	7.03274e-06	5.00074e-05	3052.89	2865.14	2330.12	2139.3	MAT2B
ENSG00000038358	EDC4	0.26427	0.00108179	0.00456001	3627.18	3908.28	4434.49	4615.25	EDC4
ENSG00000038382	TRIO	0.181449	0.0711283	0.15546	4230.5	5157.07	5644.7	5000.92	TRIO
ENSG00000038427	VCAN	0.195485	0.0422487	0.102851	3815.89	4237.69	4999.4	4223.19	VCAN
ENSG00000038532	CLEC16A	-0.0991143	0.411163	0.577019	984.365	1090.6	1030.71	906.644	CLEC16A
ENSG00000039068	CDH1	-0.355277	0.0922892	0.190536	231.348	246.594	185	188.573	CDH1
ENSG00000039123	MTREX	-0.0869025	0.227927	0.378243	6415.15	6319.32	5934.31	6055.65	MTREX
ENSG00000039139	DNAH5	-0.360451	0.621372	0.757185	19.0522	18.6109	18.7202	10.6539	DNAH5
ENSG00000039319	ZFYVE16	-0.100601	0.287476	0.448052	2306.23	2170.96	2191.37	1984.81	ZFYVE16
ENSG00000039523	RIPOR1	0.268131	0.305448	0.467331	129.737	145.165	191.607	139.566	RIPOR1
ENSG00000039560	RAI14	-0.0141648	0.860566	0.91833	3582.72	3712.87	3705.5	3518.97	RAI14
ENSG00000039600	SOX30	0.488268	0.398794	0.56496	21.774	22.333	36.3393	25.5693	SOX30
ENSG00000039650	PNKP	0.385213	0.000227844	0.00114483	1157.65	1295.32	1597.83	1605.54	PNKP
ENSG00000040199	PHLPP2	0.29212	0.00828803	0.0264333	947.167	1018.94	1232.23	1175.12	PHLPP2
ENSG00000040275	SPDL1	-0.28422	0.000653065	0.0028995	3785.04	3544.44	3075.62	2943.66	SPDL1
ENSG00000040341	STAU2	-0.0621502	0.561105	0.709043	1221.16	1152.94	1130.92	1143.16	STAU2
ENSG00000040487	PQLC2	0.038322	0.78866	0.872434	874.587	675.574	765.327	826.74	PQLC2
ENSG00000040531	CTNS	-0.0208337	0.875051	0.926248	706.746	720.241	651.904	754.293	CTNS
ENSG00000040608	RTN4R	-0.290971	0.100322	0.203007	346.569	368.495	276.399	307.897	RTN4R
ENSG00000040633	PHF23	0.00432076	0.96378	0.978614	2185.56	2062.08	2020.68	2239.44	PHF23
ENSG00000040933	INPP4A	0.0517399	0.597277	0.73772	1830.83	1898.31	2044.91	1820.74	INPP4A
ENSG00000041353	RAB27B	-0.756764	0.0033498	0.0121563	190.522	183.317	124.434	96.9501	RAB27B
ENSG00000041357	PSMA4	0.101672	0.235754	0.388148	15621.9	13118.8	15137	15702.7	PSMA4
ENSG00000041802	LSG1	-0.320582	0.000594027	0.00266659	1993.22	1939.25	1561.49	1587.43	LSG1
ENSG00000041880	PARP3	-0.582377	0.0129513	0.0387355	202.316	227.053	132.143	154.481	PARP3
ENSG00000041982	TNC	0.690508	0.00202284	0.00782886	2364.29	3214.1	4652.53	4349.97	TNC
ENSG00000041988	THAP3	0.0177023	0.888576	0.935031	825.596	764.907	759.821	850.178	THAP3
ENSG00000042088	TDP1	-0.469214	2.58968e-07	2.47963e-06	2450.48	2320.78	1705.74	1740.84	TDP1
ENSG00000042286	AIFM2	-0.161748	0.161428	0.291384	1099.59	1051.51	908.481	1014.25	AIFM2
ENSG00000042317	SPATA7	-0.277476	0.199703	0.343327	250.401	213.094	198.214	184.312	SPATA7
ENSG00000042429	MED17	0.0371226	0.711521	0.822445	1385.37	1353.94	1380.89	1429.75	MED17
ENSG00000042445	RETSAT	0.0856359	0.364496	0.529693	1649.38	1645.2	1715.65	1780.26	RETSAT
ENSG00000042493	CAPG	0.0113604	0.968489	0.981328	103.426	160.053	136.547	128.912	CAPG
ENSG00000042753	AP2S1	0.180055	0.0489631	0.115611	3542.8	3082.89	3633.93	3872.68	AP2S1
ENSG00000043039	BARX2	-0.075007	0.52184	0.676676	954.425	911.002	856.725	914.101	BARX2
ENSG00000043093	DCUN1D1	-0.25353	0.0363087	0.090824	1124.08	970.557	863.333	893.859	DCUN1D1
ENSG00000043143	JADE2	-0.668066	7.20068e-07	6.32246e-06	811.08	750.018	502.142	480.489	JADE2
ENSG00000043355	ZIC2	0.403319	5.51323e-06	4.00543e-05	2586.57	2836.3	3444.52	3726.72	ZIC2
ENSG00000043514	TRIT1	-0.299925	0.015079	0.0438434	1037.89	909.141	771.934	809.693	TRIT1
ENSG00000043591	ADRB1	-0.122201	0.869488	0.923063	15.4232	17.6803	18.7202	11.7192	ADRB1
ENSG00000044090	CUL7	0.167771	0.0721149	0.157106	2248.16	2556.2	2730.95	2665.6	CUL7
ENSG00000044115	CTNNA1	0.209552	0.00183759	0.00721155	11448.6	11690.4	13234.1	13521.9	CTNNA1
ENSG00000044446	PHKA2	0.359662	8.33811e-05	0.000469543	2240	2266.8	3058	2725.26	PHKA2
ENSG00000044459	CNTLN	-0.0636489	0.564117	0.711502	1033.36	1056.17	1003.18	996.136	CNTLN
ENSG00000044524	EPHA3	-0.587566	0.000128234	0.000685416	536.184	556.465	379.91	347.316	EPHA3
ENSG00000044574	HSPA5	1.68434	1.40013e-128	9.7169e-126	24454	26595.9	83664	80405.8	HSPA5
ENSG00000046604	DSG2	0.00490417	0.946807	0.96869	6021.41	5793.56	5993.77	5861.75	DSG2
ENSG00000046647	GEMIN8	-0.110714	0.381807	0.547785	818.338	741.643	728.987	715.939	GEMIN8
ENSG00000046651	OFD1	-0.0828028	0.394915	0.561207	1556.84	1562.38	1493.21	1452.12	OFD1
ENSG00000046653	GPM6B	0.15714	0.183093	0.320908	899.99	835.628	934.91	1000.4	GPM6B
ENSG00000046889	PREX2	-0.537278	0.0721315	0.157123	124.293	119.11	78.1845	89.4924	PREX2
ENSG00000047056	WDR37	-0.799173	5.41816e-12	1.11117e-10	1178.52	1185.51	698.154	660.539	WDR37
ENSG00000047188	YTHDC2	-0.106661	0.189599	0.329758	3652.58	3727.76	3538.12	3316.55	YTHDC2
ENSG00000047230	CTPS2	-0.0623344	0.52974	0.683091	1602.2	1509.34	1518.54	1461.71	CTPS2
ENSG00000047249	ATP6V1H	0.0479595	0.706493	0.818979	1129.52	912.863	1015.3	1096.28	ATP6V1H
ENSG00000047315	POLR2B	-0.159577	0.0575674	0.131632	6365.25	5600.01	5244.97	5467.56	POLR2B
ENSG00000047346	FAM214A	-0.809226	2.40661e-05	0.000153004	332.96	367.565	204.821	194.966	FAM214A
ENSG00000047365	ARAP2	0.283749	0.0755297	0.162687	422.778	368.495	505.446	458.116	ARAP2
ENSG00000047410	TPR	0.314412	4.29186e-05	0.000257838	9409.07	9905.63	12622.9	11395.4	TPR
ENSG00000047578	KIAA0556	0.253479	0.0684521	0.150643	508.966	551.812	653.005	611.532	KIAA0556
ENSG00000047579	DTNBP1	-0.160174	0.192202	0.333403	1091.42	925.891	910.684	894.924	DTNBP1
ENSG00000047597	XK	-0.24332	0.0230271	0.0623957	1228.41	1268.33	1076.96	1032.36	XK
ENSG00000047617	ANO2	0.556296	0.373594	0.539345	19.0522	17.6803	22.0238	31.9616	ANO2
ENSG00000047621	C12orf4	-0.527912	5.66425e-06	4.10847e-05	1266.52	1153.87	804.97	873.617	C12orf4
ENSG00000047634	SCML1	0.777377	2.59991e-29	2.47848e-27	6312.63	6245.81	10826.9	10698.6	SCML1
ENSG00000047644	WWC3	0.26813	0.0164503	0.047199	1007.95	1117.58	1329.14	1230.52	WWC3
ENSG00000047662	FAM184B	0.320514	0.664345	0.789362	9.97973	19.5414	18.7202	18.1116	FAM184B
ENSG00000047849	MAP4	0.139031	0.0555707	0.128041	7842.26	8232.52	9067.19	8633.89	MAP4
ENSG00000047932	GOPC	-0.041525	0.637613	0.769289	2961.26	2840.95	2953.39	2684.77	GOPC
ENSG00000048028	USP28	-0.61396	7.17282e-09	9.20476e-08	1604.92	1684.28	1130.92	1018.51	USP28
ENSG00000048052	HDAC9	-0.638073	0.123839	0.238019	57.1566	72.5824	39.6428	43.6808	HDAC9
ENSG00000048140	TSPAN17	-0.0295459	0.782493	0.868769	1759.15	1494.45	1582.41	1605.54	TSPAN17
ENSG00000048162	NOP16	0.101045	0.322979	0.486811	1468.84	1433.97	1475.59	1637.5	NOP16
ENSG00000048342	CC2D2A	0.113258	0.440526	0.605012	479.027	455.036	504.345	506.058	CC2D2A
ENSG00000048392	RRM2B	-0.0369907	0.738737	0.83997	1242.93	1147.36	1219.02	1111.2	RRM2B
ENSG00000048405	ZNF800	-0.479325	0.000237805	0.00118937	781.141	845.864	564.91	601.943	ZNF800
ENSG00000048471	SNX29	0.554574	0.000205184	0.0010455	409.169	490.396	688.243	632.839	SNX29
ENSG00000048544	MRPS10	-0.517904	3.52763e-08	3.98726e-07	2688.18	2425	1804.85	1766.41	MRPS10
ENSG00000048649	RSF1	0.416571	6.87325e-06	4.89737e-05	2017.72	2191.43	2930.27	2687.97	RSF1
ENSG00000048707	VPS13D	0.064863	0.574131	0.718965	1807.24	2031.38	2231.01	1784.52	VPS13D
ENSG00000048740	CELF2	-0.168099	0.0502549	0.118179	3193.51	3354.61	3030.47	2797.7	CELF2
ENSG00000048828	FAM120A	0.091146	0.18993	0.330123	8402.03	8638.23	9159.69	8991.86	FAM120A
ENSG00000048991	R3HDM1	0.0869277	0.360457	0.525672	2517.61	2829.78	2982.02	2697.56	R3HDM1
ENSG00000049089	COL9A2	0.21793	0.473181	0.633757	97.0756	87.4711	116.726	98.0155	COL9A2
ENSG00000049130	KITLG	-0.17104	0.0914543	0.18928	1399.88	1417.22	1266.37	1235.85	KITLG
ENSG00000049167	ERCC8	-0.121773	0.414988	0.58107	500.801	497.841	437.172	480.489	ERCC8
ENSG00000049192	ADAMTS6	-0.0395621	0.929306	0.957621	47.1769	41.8745	44.0476	42.6154	ADAMTS6
ENSG00000049239	H6PD	-0.482613	1.55017e-06	1.26151e-05	1705.63	1853.64	1271.87	1275.27	H6PD
ENSG00000049245	VAMP3	-0.145359	0.0889419	0.185362	4241.39	3799.41	3574.46	3695.82	VAMP3
ENSG00000049246	PER3	0.249501	0.443718	0.608103	97.9828	96.7765	147.559	84.1655	PER3
ENSG00000049249	TNFRSF9	0.366656	0.166588	0.29843	106.148	136.79	161.875	151.285	TNFRSF9
ENSG00000049323	LTBP1	0.282396	0.00184334	0.00723248	2425.98	2737.66	3191.25	3088.55	LTBP1
ENSG00000049449	RCN1	-0.00967604	0.888003	0.934711	10490.5	10569.1	10657.3	10261.8	RCN1
ENSG00000049541	RFC2	-0.0614775	0.48688	0.64538	6166.57	5239.89	5445.38	5485.67	RFC2
ENSG00000049618	ARID1B	0.416498	4.81954e-05	0.000286073	2591.1	3165.71	4020.44	3662.8	ARID1B
ENSG00000049656	CLPTM1L	0.0314644	0.650311	0.779313	9286.59	9359.41	9345.8	9710.99	CLPTM1L
ENSG00000049759	NEDD4L	0.183676	0.0489799	0.115635	1941.51	2001.6	2135.21	2342.78	NEDD4L
ENSG00000049768	FOXP3	-1.1998	0.0952449	0.195396	22.6812	26.9858	8.80952	12.7846	FOXP3
ENSG00000049769	PPP1R3F	0.798716	5.80498e-12	1.17797e-10	687.694	651.38	1166.16	1163.4	PPP1R3F
ENSG00000049860	HEXB	0.100374	0.212142	0.359094	4783.92	4384.72	4821.01	5008.38	HEXB
ENSG00000049883	PTCD2	-0.920938	5.93886e-12	1.20373e-10	876.402	863.544	484.523	434.678	PTCD2
ENSG00000050030	NEXMIF	-1.08697	0.185927	0.325251	19.9595	16.7498	6.60714	10.6539	NEXMIF
ENSG00000050130	JKAMP	-0.204792	0.0543947	0.125749	1291.92	1226.46	1082.47	1102.67	JKAMP
ENSG00000050165	DKK3	-0.0713455	0.867005	0.921228	60.7856	43.7355	45.1488	54.3347	DKK3
ENSG00000050327	ARHGEF5	-0.0884798	0.538011	0.69034	577.917	658.825	617.767	545.478	ARHGEF5
ENSG00000050344	NFE2L3	-0.36572	0.00168399	0.00667824	987.086	1005.92	780.743	766.013	NFE2L3
ENSG00000050393	MCUR1	0.0457337	0.621156	0.757034	2114.8	2076.04	2064.73	2260.75	MCUR1
ENSG00000050405	LIMA1	0.399259	7.77027e-07	6.77118e-06	4619.71	4166.97	5744.91	5843.64	LIMA1
ENSG00000050426	LETMD1	0.179742	0.0761497	0.163737	1562.28	1685.21	1738.78	1939	LETMD1
ENSG00000050438	SLC4A8	0.136853	0.586943	0.729788	144.252	137.72	167.381	142.762	SLC4A8
ENSG00000050555	LAMC3	0.0914953	0.464643	0.626686	737.593	817.017	800.565	855.505	LAMC3
ENSG00000050628	PTGER3	0.67989	0.192741	0.334038	30.8464	20.472	39.6428	42.6154	PTGER3
ENSG00000050748	MAPK9	0.138141	0.0989786	0.201228	3364.98	3120.11	3644.94	3492.34	MAPK9
ENSG00000050767	COL23A1	0.588001	0.181719	0.319014	33.5682	40.0134	59.4642	51.1385	COL23A1
ENSG00000050820	BCAR1	-0.1673	0.0876878	0.183211	1648.47	1574.48	1443.66	1426.55	BCAR1
ENSG00000051009	FAM160A2	0.143296	0.265276	0.422212	699.489	682.088	721.279	804.367	FAM160A2
ENSG00000051108	HERPUD1	2.59588	4.0986e-210	4.44442e-207	990.715	949.154	5888.06	5840.45	HERPUD1
ENSG00000051128	HOMER3	-0.183777	0.311625	0.474211	375.601	485.744	341.369	416.566	HOMER3
ENSG00000051180	RAD51	-0.321939	0.00621421	0.0206703	1054.22	1038.49	791.755	882.14	RAD51
ENSG00000051341	POLQ	0.334172	0.00520683	0.0177343	1561.37	1755	2345.53	1835.66	POLQ
ENSG00000051382	PIK3CB	-0.304529	0.00445848	0.0155019	1240.21	1233.9	993.273	1009.99	PIK3CB
ENSG00000051523	CYBA	0.0723709	0.434698	0.599525	5266.58	4535.47	4873.86	5432.4	CYBA
ENSG00000051596	THOC3	0.0421562	0.622493	0.757965	2843.32	2706.02	2936.87	2777.46	THOC3
ENSG00000051620	HEBP2	0.377988	8.78864e-06	6.11644e-05	2588.38	2709.74	3560.15	3325.07	HEBP2
ENSG00000051825	MPHOSPH9	0.0386793	0.678395	0.798681	1963.29	1971.82	2106.58	1935.81	MPHOSPH9
ENSG00000052126	PLEKHA5	0.25172	0.0132129	0.0393483	1273.78	1380.93	1554.88	1605.54	PLEKHA5
ENSG00000052344	PRSS8	0.655953	0.0952049	0.195371	47.1769	52.1104	95.8035	60.727	PRSS8
ENSG00000052723	SIKE1	-0.548701	2.39799e-08	2.79041e-07	2488.58	2372.89	1770.71	1553.33	SIKE1
ENSG00000052749	RRP12	0.439569	4.85397e-07	4.40002e-06	5307.4	6209.52	7593.8	8024.49	RRP12
ENSG00000052795	FNIP2	-0.248318	0.0305514	0.0790084	1116.82	1206.91	1028.51	927.951	FNIP2
ENSG00000052802	MSMO1	-0.0869697	0.359714	0.524848	3000.27	2585.98	2657.17	2602.74	MSMO1
ENSG00000052841	TTC17	0.698651	8.16144e-12	1.62015e-10	1276.5	1482.36	2236.52	2240.51	TTC17
ENSG00000052850	ALX4	-1.3627	2.31912e-10	3.73947e-09	335.682	308.01	132.143	118.258	ALX4
ENSG00000053108	FSTL4	-0.138386	0.581747	0.725407	203.224	149.817	171.786	149.154	FSTL4
ENSG00000053254	FOXN3	0.212191	0.0312957	0.0805012	1711.07	1827.59	2161.63	1937.94	FOXN3
ENSG00000053371	AKR7A2	0.0450084	0.639995	0.771159	2076.69	1944.84	1970.03	2178.71	AKR7A2
ENSG00000053372	MRTO4	-0.0996434	0.222044	0.370821	6220.09	5676.31	5340.77	5761.61	MRTO4
ENSG00000053438	NNAT	1.18139	0.188416	0.328511	5.44349	8.37489	12.1131	19.177	NNAT
ENSG00000053501	USE1	0.160662	0.171523	0.305285	807.451	817.948	893.065	923.69	USE1
ENSG00000053524	MCF2L2	-0.509619	0.424846	0.590141	32.6609	31.6385	9.91071	35.1577	MCF2L2
ENSG00000053702	NRIP2	-0.446007	0.340091	0.5051	49.8987	56.7631	51.7559	26.6347	NRIP2
ENSG00000053747	LAMA3	0.370174	0.000225075	0.00113354	2645.54	2888.41	3901.51	3251.56	LAMA3
ENSG00000053770	AP5M1	-1.006	9.63288e-22	5.30573e-20	1692.02	1654.51	818.184	848.047	AP5M1
ENSG00000053900	ANAPC4	-0.316365	0.00649643	0.0214651	1065.11	992.89	834.702	818.217	ANAPC4
ENSG00000053918	KCNQ1	0.565047	0.0218907	0.0598398	118.85	138.651	177.292	203.489	KCNQ1
ENSG00000054116	TRAPPC3	0.142619	0.120445	0.232909	3224.36	2850.25	3220.98	3484.88	TRAPPC3
ENSG00000054118	THRAP3	-0.507608	1.99125e-10	3.25006e-09	7304.26	7851.92	5559.91	5101.07	THRAP3
ENSG00000054148	PHPT1	0.116157	0.207973	0.35362	2492.21	2230.51	2514.02	2604.87	PHPT1
ENSG00000054179	ENTPD2	0.287225	0.598031	0.738494	25.403	26.9858	33.0357	30.8962	ENTPD2
ENSG00000054267	ARID4B	0.0509028	0.5425	0.693616	2618.32	2685.55	2755.18	2739.11	ARID4B
ENSG00000054277	OPN3	0.18346	0.548426	0.698587	90.7248	134.929	148.661	107.604	OPN3
ENSG00000054282	SDCCAG8	0.0069518	0.953004	0.97284	893.64	864.475	854.523	911.971	SDCCAG8
ENSG00000054356	PTPRN	-0.999175	0.207882	0.353534	14.516	45.5966	4.40476	25.5693	PTPRN
ENSG00000054392	HHAT	0.0640929	0.613367	0.75102	675.9	710.005	714.672	734.051	HHAT
ENSG00000054523	KIF1B	-0.0241182	0.768304	0.860279	3941.09	4058.1	4099.73	3767.21	KIF1B
ENSG00000054598	FOXC1	0.260508	0.000255503	0.00126657	9588.71	10289	11920.4	11890.8	FOXC1
ENSG00000054611	TBC1D22A	0.0799824	0.463802	0.626028	1235.67	1400.47	1341.25	1444.66	TBC1D22A
ENSG00000054654	SYNE2	0.241102	0.464304	0.626436	1952.4	2357.07	3107.56	1985.88	SYNE2
ENSG00000054690	PLEKHH1	0.44001	5.65944e-06	4.1067e-05	1726.49	1913.2	2575.68	2361.96	PLEKHH1
ENSG00000054793	ATP9A	-0.174906	0.0798039	0.169785	1781.84	1995.08	1713.45	1632.17	ATP9A
ENSG00000054965	FAM168A	0.0542246	0.544403	0.695178	3009.34	3209.44	3407.08	3050.2	FAM168A
ENSG00000054967	RELT	0.435611	0.000301975	0.00146717	687.694	676.505	910.684	934.344	RELT
ENSG00000054983	GALC	0.0597884	0.718935	0.827267	401.911	442.008	485.625	394.193	GALC
ENSG00000055044	NOP58	0.136306	0.0554344	0.127778	9579.64	9026.27	10112.2	10337.4	NOP58
ENSG00000055070	SZRD1	0.144139	0.0408568	0.100066	9040.73	8651.26	9634.31	9916.61	SZRD1
ENSG00000055118	KCNH2	0.170055	0.458705	0.621062	180.542	168.428	178.393	214.143	KCNH2
ENSG00000055130	CUL1	0.000639884	0.99282	0.996265	6624.73	6670.13	6701.84	6599	CUL1
ENSG00000055147	FAM114A2	-0.381966	0.000603178	0.00270272	1183.05	1154.8	921.696	872.551	FAM114A2
ENSG00000055163	CYFIP2	-0.0447807	0.546091	0.69677	6598.42	7013.51	6508.03	6687.43	CYFIP2
ENSG00000055208	TAB2	0.363269	1.20839e-05	8.17369e-05	2422.35	2447.33	3168.12	3096.01	TAB2
ENSG00000055211	GINM1	0.022483	0.824615	0.895706	1975.99	1769.89	1805.95	1998.66	GINM1
ENSG00000055332	EIF2AK2	-0.165004	0.0509892	0.119517	2993.92	3154.54	2800.32	2683.71	EIF2AK2
ENSG00000055483	USP36	0.111536	0.163423	0.294189	3932.01	4257.24	4430.09	4417.09	USP36
ENSG00000055609	KMT2C	0.466615	0.0496209	0.116853	2075.78	2505.95	3598.69	2732.72	KMT2C
ENSG00000055732	MCOLN3	-0.139765	0.274329	0.432731	727.613	712.796	664.017	643.493	MCOLN3
ENSG00000055813	CCDC85A	0.216602	0.719202	0.827464	23.5885	26.0552	39.6428	18.1116	CCDC85A
ENSG00000055917	PUM2	0.137004	0.0872435	0.18258	3609.94	3501.63	4013.84	3806.62	PUM2
ENSG00000055950	MRPL43	0.00921032	0.910718	0.946783	2988.48	2925.63	2936.87	3015.04	MRPL43
ENSG00000055955	ITIH4	-0.460911	0.545164	0.69586	10.887	27.9163	14.3155	13.85	ITIH4
ENSG00000056050	HPF1	-0.254872	0.0335663	0.0851799	939.909	882.155	766.428	760.686	HPF1
ENSG00000056097	ZFR	0.254915	0.000230856	0.00115862	8229.65	8140.39	9903	9631.09	ZFR
ENSG00000056277	ZNF280C	-0.432436	0.00937253	0.0293632	414.613	419.675	301.726	316.42	ZNF280C
ENSG00000056487	PHF21B	1.00946	1.98533e-06	1.58079e-05	136.087	171.22	310.535	307.897	PHF21B
ENSG00000056558	TRAF1	0.302411	0.268025	0.425612	110.684	113.526	150.863	125.716	TRAF1
ENSG00000056586	RC3H2	-0.00792975	0.932459	0.959616	2456.83	2405.45	2569.08	2267.14	RC3H2
ENSG00000056736	IL17RB	-0.0358212	0.801907	0.880798	536.184	531.34	502.142	539.085	IL17RB
ENSG00000056972	TRAF3IP2	-0.777704	1.25557e-07	1.28293e-06	623.28	616.95	361.19	362.231	TRAF3IP2
ENSG00000057019	DCBLD2	-0.147444	0.166713	0.298624	1535.06	1446.99	1428.24	1264.61	DCBLD2
ENSG00000057252	SOAT1	-0.195993	0.0256385	0.0682984	2386.97	2435.23	2142.91	2066.85	SOAT1
ENSG00000057294	PKP2	-0.240794	0.00842015	0.0268072	2031.33	2091.86	1740.98	1748.3	PKP2
ENSG00000057468	MSH4	0.651636	0.441908	0.606458	11.7942	7.44435	12.1131	18.1116	MSH4
ENSG00000057608	GDI2	0.121122	0.0794701	0.169262	16259.7	15672.2	16872.4	17855.9	GDI2
ENSG00000057657	PRDM1	-1.42483	0.10388	0.208577	18.145	16.7498	6.60714	6.39232	PRDM1
ENSG00000057663	ATG5	0.0323261	0.767688	0.859813	1306.44	1163.18	1234.43	1291.25	ATG5
ENSG00000057704	TMCC3	-0.130783	0.353028	0.518087	581.546	551.812	512.053	523.105	TMCC3
ENSG00000057757	PITHD1	0.208508	0.0221346	0.0603448	3433.03	3017.75	3586.57	3867.35	PITHD1
ENSG00000057935	MTA3	-0.12105	0.216837	0.364511	1884.35	1728.95	1702.44	1620.45	MTA3
ENSG00000058056	USP13	-0.390935	8.77248e-05	0.000492087	1708.35	1835.96	1380.89	1322.14	USP13
ENSG00000058063	ATP11B	0.135961	0.165917	0.297628	2290.8	2342.18	2749.67	2341.72	ATP11B
ENSG00000058085	LAMC2	0.225779	0.51244	0.66864	77.1161	126.554	150.863	87.3617	LAMC2
ENSG00000058091	CDK14	0.248616	0.0315746	0.0810984	850.092	811.434	980.059	994.005	CDK14
ENSG00000058262	SEC61A1	0.266515	8.78025e-05	0.000492363	10013.3	10317.9	12297	12159.3	SEC61A1
ENSG00000058272	PPP1R12A	0.324618	0.000226197	0.00113787	2754.41	3052.18	3748.45	3523.23	PPP1R12A
ENSG00000058404	CAMK2B	0.507081	0.00922049	0.0289549	219.554	257.761	308.333	369.689	CAMK2B
ENSG00000058453	CROCC	0.196434	0.588404	0.73113	753.923	1181.79	1242.14	975.894	CROCC
ENSG00000058600	POLR3E	0.220043	0.00781201	0.025123	3255.21	3356.47	3700	4000.52	POLR3E
ENSG00000058668	ATP2B4	-0.271433	0.0207399	0.0571716	962.591	1043.14	842.41	819.282	ATP2B4
ENSG00000058673	ZC3H11A	0.545499	4.87095e-12	1.00608e-10	5024.34	5532.08	7881.21	7525.89	ZC3H11A
ENSG00000058729	RIOK2	-0.657611	2.45254e-09	3.4014e-08	1571.35	1446.99	911.785	1001.46	RIOK2
ENSG00000058799	YIPF1	0.011374	0.926469	0.95589	814.709	778.865	769.731	836.328	YIPF1
ENSG00000058804	NDC1	-0.0509375	0.486099	0.644935	6646.5	6336.07	6231.63	6300.69	NDC1
ENSG00000059122	FLYWCH1	0.39253	0.000445683	0.00207196	1307.34	1498.17	1704.64	1977.36	FLYWCH1
ENSG00000059145	UNKL	-0.404582	0.00107321	0.00453046	940.817	1016.15	780.743	697.828	UNKL
ENSG00000059377	TBXAS1	-0.0413368	0.887856	0.934711	124.293	98.6376	112.321	104.408	TBXAS1
ENSG00000059378	PARP12	-0.18959	0.170899	0.304424	609.671	668.13	580.327	540.151	PARP12
ENSG00000059573	ALDH18A1	0.083482	0.207792	0.353486	13649.6	13400.8	14278	14383.8	ALDH18A1
ENSG00000059588	TARBP1	0.126105	0.110561	0.218676	3375.87	3398.34	3748.45	3644.69	TARBP1
ENSG00000059691	GATB	-0.0480367	0.699167	0.81413	772.976	739.782	737.797	725.528	GATB
ENSG00000059728	MXD1	1.20738	1.4712e-18	6.27157e-17	473.584	453.175	964.642	1175.12	MXD1
ENSG00000059758	CDK17	0.157225	0.13965	0.261063	1347.26	1201.33	1440.36	1402.05	CDK17
ENSG00000059769	DNAJC25	0.107188	0.478389	0.638382	440.015	437.355	456.994	487.947	DNAJC25
ENSG00000059804	SLC2A3	0.777293	3.19079e-21	1.63304e-19	2741.7	2988.91	4967.47	4853.9	SLC2A3
ENSG00000059915	PSD	-1.11553	1.10206e-07	1.14086e-06	333.867	306.149	136.547	158.743	PSD
ENSG00000060069	CTDP1	-0.596203	2.90004e-06	2.24023e-05	1000.69	1195.75	743.303	709.547	CTDP1
ENSG00000060138	YBX3	0.272132	3.99125e-05	0.000241031	23602.1	24668.7	28714.6	29576.2	YBX3
ENSG00000060140	STYK1	-0.486436	0.214106	0.361391	69.8581	65.138	47.3511	49.0078	STYK1
ENSG00000060237	WNK1	0.187575	0.0425451	0.103441	9446.27	10715.2	12451.1	10510	WNK1
ENSG00000060339	CCAR1	0.561782	2.99401e-13	7.29579e-12	6856.08	7369.9	10916.1	10082.8	CCAR1
ENSG00000060491	OGFR	-0.180342	0.138972	0.260177	1679.32	2212.83	1760.8	1673.72	OGFR
ENSG00000060642	PIGV	-0.657544	3.62151e-05	0.00022101	526.204	493.188	312.738	333.466	PIGV
ENSG00000060656	PTPRU	-0.180114	0.0615733	0.138848	1905.22	1978.34	1637.47	1789.85	PTPRU
ENSG00000060688	SNRNP40	-0.270556	0.00117119	0.00488581	5333.71	5145.9	4094.22	4592.88	SNRNP40
ENSG00000060749	QSER1	-0.00988884	0.917447	0.950537	2336.16	2392.43	2507.41	2189.37	QSER1
ENSG00000060762	MPC1	0.084076	0.403647	0.569696	1359.06	1358.59	1400.71	1479.82	MPC1
ENSG00000060971	ACAA1	0.0381973	0.751381	0.848231	991.622	868.197	977.856	932.213	ACAA1
ENSG00000060982	BCAT1	0.0420866	0.610944	0.74923	4150.66	4201.4	4522.59	4077.23	BCAT1
ENSG00000061273	HDAC7	-0.0835159	0.389914	0.55615	1552.3	1571.69	1486.61	1461.71	HDAC7
ENSG00000061337	LZTS1	-0.389982	0.339519	0.504467	67.1364	54.9021	47.3511	45.8116	LZTS1
ENSG00000061455	PRDM6	-0.180189	0.155783	0.283732	805.637	844.933	771.934	685.043	PRDM6
ENSG00000061656	SPAG4	0.245606	0.477253	0.637145	61.6929	82.8184	91.3987	79.904	SPAG4
ENSG00000061676	NCKAP1	0.0390378	0.590051	0.73218	7838.63	7892.87	8336	7827.39	NCKAP1
ENSG00000061794	MRPS35	-0.0710505	0.440087	0.604495	3045.63	2775.81	2635.15	2906.37	MRPS35
ENSG00000061918	GUCY1B1	-0.129197	0.354763	0.519991	588.804	584.381	515.357	557.197	GUCY1B1
ENSG00000061936	SFSWAP	0.22299	0.0102268	0.031679	2995.73	3271.79	3523.81	3790.64	SFSWAP
ENSG00000061938	TNK2	0.271133	0.0358786	0.089933	693.138	833.767	924.999	917.297	TNK2
ENSG00000061987	MON2	0.249537	0.00576554	0.0193371	2419.63	2565.51	3111.96	2814.75	MON2
ENSG00000062038	CDH3	-0.247749	0.212628	0.359596	371.065	410.37	394.226	264.216	CDH3
ENSG00000062194	GPBP1	0.023005	0.774496	0.864764	4631.5	4245.14	4490.65	4528.96	GPBP1
ENSG00000062282	DGAT2	-0.77923	0.00989721	0.0308399	146.974	133.068	67.1726	95.8848	DGAT2
ENSG00000062370	ZNF112	-1.81505	2.40675e-11	4.4094e-10	230.441	218.678	56.1607	71.3809	ZNF112
ENSG00000062485	CS	0.242187	0.000303923	0.00147539	14327.3	14055.9	16468.3	17102.6	CS
ENSG00000062524	LTK	0.120586	0.635816	0.768046	146.974	157.262	139.851	190.704	LTK
ENSG00000062582	MRPS24	0.0425514	0.708967	0.820804	2394.23	1929.02	2077.94	2374.75	MRPS24
ENSG00000062598	ELMO2	-0.746844	5.22177e-09	6.86867e-08	897.269	865.405	521.964	528.432	ELMO2
ENSG00000062650	WAPL	0.286254	0.000110332	0.000600024	4875.55	5045.41	5979.46	6118.51	WAPL
ENSG00000062716	VMP1	0.279756	0.000270786	0.00133205	3915.68	3831.05	4626.1	4778.26	VMP1
ENSG00000062725	APPBP2	0.0697333	0.431111	0.596425	2129.31	2090	2250.83	2177.65	APPBP2
ENSG00000062822	POLD1	0.369489	4.66249e-07	4.23752e-06	5047.93	5190.57	6519.04	6707.67	POLD1
ENSG00000063015	SEZ6	0.722879	0.39513	0.561375	7.25799	11.1665	17.619	12.7846	SEZ6
ENSG00000063046	EIF4B	0.592159	3.59407e-20	1.69911e-18	27066.8	26873.2	39937.9	41376.4	EIF4B
ENSG00000063127	SLC6A16	1.2867	0.00466185	0.0161314	32.6609	21.4025	61.6666	70.3155	SLC6A16
ENSG00000063169	BICRA	0.423195	0.00350639	0.0126557	516.224	662.547	795.059	785.19	BICRA
ENSG00000063176	SPHK2	-0.161077	0.238401	0.391136	615.114	624.395	537.38	571.047	SPHK2
ENSG00000063177	RPL18	0.422903	9.97014e-09	1.24505e-07	27562.2	25997.5	34119.3	37683.8	RPL18
ENSG00000063180	CA11	0.589111	0.0124934	0.0375863	188.708	289.399	428.363	290.85	CA11
ENSG00000063241	ISOC2	0.158659	0.210661	0.357245	1185.77	1077.57	1115.5	1410.57	ISOC2
ENSG00000063244	U2AF2	0.0991457	0.133019	0.251485	18123.2	18390.3	19212.5	19898.2	U2AF2
ENSG00000063245	EPN1	0.231143	0.00236349	0.00896122	4395.62	4595.95	5206.42	5347.17	EPN1
ENSG00000063322	MED29	-0.404084	1.2316e-07	1.26215e-06	5696.61	5443.68	4277.02	4142.22	MED29
ENSG00000063438	AHRR	0.0172052	0.933648	0.960303	236.792	334.996	294.018	284.458	AHRR
ENSG00000063587	ZNF275	-0.258295	0.0324018	0.0827452	1018.84	1164.11	954.731	870.42	ZNF275
ENSG00000063601	MTMR1	-0.259024	0.00300486	0.0110324	2615.6	2583.19	2228.81	2115.86	MTMR1
ENSG00000063660	GPC1	0.0425762	0.741202	0.84142	824.689	945.432	843.511	979.09	GPC1
ENSG00000063761	ADCK1	-0.00870872	0.955658	0.974187	457.253	436.425	414.047	474.097	ADCK1
ENSG00000063854	HAGH	0.107881	0.280242	0.439664	1738.29	1550.29	1757.5	1786.65	HAGH
ENSG00000063978	RNF4	-0.0875366	0.307306	0.469387	2797.95	2898.64	2765.09	2596.35	RNF4
ENSG00000064012	CASP8	-0.674941	1.53933e-11	2.90614e-10	2323.46	2076.97	1346.75	1409.51	CASP8
ENSG00000064042	LIMCH1	-0.055943	0.614008	0.751378	1078.72	1142.71	1031.81	1104.81	LIMCH1
ENSG00000064102	INTS13	0.275728	0.00129078	0.00530815	2527.59	2512.47	2940.18	3161	INTS13
ENSG00000064115	TM7SF3	-0.290462	0.000865491	0.00374004	2550.28	2507.81	2098.87	2037.02	TM7SF3
ENSG00000064195	DLX3	-0.842022	0.200828	0.344884	24.4957	27.9163	14.3155	14.9154	DLX3
ENSG00000064199	SPA17	0.0089121	0.953159	0.97284	553.422	473.647	492.232	541.216	SPA17
ENSG00000064218	DMRT3	-1.50654	2.4208e-05	0.000153793	118.85	135.859	33.0357	56.4655	DMRT3
ENSG00000064225	ST3GAL6	-0.696268	0.00135266	0.00552855	274.896	401.064	212.53	204.554	ST3GAL6
ENSG00000064300	NGFR	0.679891	0.00554614	0.0187064	115.221	129.346	183.899	207.75	NGFR
ENSG00000064309	CDON	-0.398138	0.000711774	0.00312957	1251.1	1282.29	1042.83	880.009	CDON
ENSG00000064313	TAF2	0.239604	0.00592666	0.019805	2476.79	2439.88	3018.36	2787.05	TAF2
ENSG00000064393	HIPK2	0.416457	0.0620209	0.139621	2090.3	2461.29	3441.22	2633.63	HIPK2
ENSG00000064419	TNPO3	-0.0153234	0.836238	0.902658	4970.81	5007.25	4974.07	4898.65	TNPO3
ENSG00000064489	BORCS8-MEF2B	0.727389	0.0209803	0.0577608	66.2291	72.5824	122.232	107.604	BORCS8-MEF2B
ENSG00000064490	RFXANK	-0.0729017	0.426944	0.592277	1958.75	1973.68	1912.77	1826.07	RFXANK
ENSG00000064545	TMEM161A	0.184324	0.0260822	0.0692806	3178.09	3158.26	3462.14	3737.37	TMEM161A
ENSG00000064547	LPAR2	0.0889094	0.62276	0.758192	308.464	280.094	316.041	310.027	LPAR2
ENSG00000064601	CTSA	-0.0971532	0.455679	0.618528	1173.07	948.224	932.707	1050.47	CTSA
ENSG00000064607	SUGP2	0.0613114	0.448558	0.61228	5418.09	5989.91	6116.01	5787.18	SUGP2
ENSG00000064651	SLC12A2	0.274352	0.000562884	0.00253927	3038.37	3057.77	3720.92	3652.14	SLC12A2
ENSG00000064652	SNX24	-0.236988	0.0982805	0.200043	579.732	582.52	518.66	467.705	SNX24
ENSG00000064655	EYA2	-0.030126	0.830641	0.899409	534.369	546.229	535.178	523.105	EYA2
ENSG00000064666	CNN2	0.130323	0.299519	0.461473	805.637	716.518	815.981	850.178	CNN2
ENSG00000064687	ABCA7	0.413745	0.0116996	0.035531	329.331	330.343	416.25	462.378	ABCA7
ENSG00000064692	SNCAIP	-0.259696	0.2489	0.403026	210.482	198.206	180.595	160.873	SNCAIP
ENSG00000064703	DDX20	-0.842778	6.29365e-19	2.74359e-17	2454.11	2292.86	1324.73	1322.14	DDX20
ENSG00000064726	BTBD1	0.0703256	0.328542	0.492245	6276.34	6142.52	6452.97	6586.22	BTBD1
ENSG00000064763	FAR2	-0.0774611	0.417072	0.582954	2509.45	2259.36	2164.94	2354.5	FAR2
ENSG00000064932	SBNO2	0.452634	2.36079e-07	2.2768e-06	2512.17	2780.46	3539.22	3703.28	SBNO2
ENSG00000064933	PMS1	0.383915	2.27493e-05	0.000145324	1781.84	1834.1	2421.52	2296.97	PMS1
ENSG00000064961	HMG20B	0.259016	0.00115615	0.00483006	3932.92	3670.99	4489.55	4609.93	HMG20B
ENSG00000064995	TAF11	-0.678799	4.47289e-10	6.96005e-09	1506.94	1395.82	924.999	888.532	TAF11
ENSG00000064999	ANKS1A	0.00977791	0.919703	0.952079	2383.34	2742.31	2678.09	2482.35	ANKS1A
ENSG00000065000	AP3D1	0.302879	6.28875e-05	0.000364672	15708.1	17678.5	20829	20356.3	AP3D1
ENSG00000065029	ZNF76	0.097976	0.290089	0.45107	2106.63	2259.36	2244.22	2428.01	ZNF76
ENSG00000065054	SLC9A3R2	0.119049	0.398127	0.564338	565.216	538.785	564.91	633.905	SLC9A3R2
ENSG00000065057	NTHL1	-0.354104	0.00727554	0.0236431	894.547	771.42	637.589	665.866	NTHL1
ENSG00000065060	UHRF1BP1	-0.34992	0.000354756	0.00169653	2885.05	3124.76	2538.24	2177.65	UHRF1BP1
ENSG00000065135	GNAI3	-0.131868	0.0996287	0.202029	5160.43	4796.95	4416.87	4670.65	GNAI3
ENSG00000065150	IPO5	0.300959	9.76096e-06	6.72301e-05	15227.3	14572.3	18016.6	18695.4	IPO5
ENSG00000065154	OAT	0.218299	0.0118117	0.0358309	12529.1	10812.9	12865.2	14290	OAT
ENSG00000065183	WDR3	-0.266261	0.00036122	0.00172365	5136.84	5139.39	4258.3	4286.05	WDR3
ENSG00000065243	PKN2	0.148663	0.0574937	0.131529	4118.91	3949.23	4566.63	4377.67	PKN2
ENSG00000065268	WDR18	-0.0508479	0.576943	0.721231	5027.06	4363.32	4318.87	4746.3	WDR18
ENSG00000065308	TRAM2	-0.276243	0.0196488	0.0546549	1411.68	1563.31	1347.86	1109.07	TRAM2
ENSG00000065320	NTN1	0.110457	0.228668	0.379075	2183.75	2429.65	2472.17	2507.92	NTN1
ENSG00000065328	MCM10	-0.365191	4.21194e-06	3.13233e-05	4053.59	4045.07	3206.66	3081.1	MCM10
ENSG00000065357	DGKA	-0.0789059	0.742915	0.842433	156.954	174.942	161.875	152.35	DGKA
ENSG00000065361	ERBB3	-0.934977	2.53761e-05	0.000160275	267.638	258.691	147.559	127.846	ERBB3
ENSG00000065413	ANKRD44	0.440154	0.23154	0.382848	62.6001	74.4435	118.928	67.1193	ANKRD44
ENSG00000065427	KARS	0.101077	0.175846	0.310971	7055.67	6830.19	7184.16	7709.13	KARS
ENSG00000065457	ADAT1	-0.982765	2.19359e-12	4.76331e-11	807.451	931.474	456.994	422.958	ADAT1
ENSG00000065485	PDIA5	0.198157	0.0804285	0.170716	928.115	978.932	1135.33	1052.6	PDIA5
ENSG00000065491	TBC1D22B	0.710421	2.45352e-11	4.48563e-10	949.889	911.002	1474.49	1570.38	TBC1D22B
ENSG00000065518	NDUFB4	0.138999	0.132799	0.251179	2003.2	1865.74	2167.14	2093.48	NDUFB4
ENSG00000065526	SPEN	0.324455	0.0684536	0.150643	10088.6	11847.7	15029	12439.4	SPEN
ENSG00000065534	MYLK	-0.184133	0.362261	0.527373	268.546	262.413	256.577	210.946	MYLK
ENSG00000065548	ZC3H15	0.214536	0.00369983	0.0132396	5283.81	5482.76	6150.14	6342.24	ZC3H15
ENSG00000065559	MAP2K4	-0.150742	0.0997477	0.202152	2410.56	2233.3	2044.91	2138.23	MAP2K4
ENSG00000065600	TMEM206	0.0419432	0.704879	0.817873	1031.54	1083.15	1054.94	1121.85	TMEM206
ENSG00000065609	SNAP91	-0.757232	0.0101135	0.0313909	185.986	128.415	84.7916	101.212	SNAP91
ENSG00000065613	SLK	0.100543	0.213325	0.360423	5685.73	5995.49	6587.32	5937.4	SLK
ENSG00000065615	CYB5R4	0.00444664	0.965912	0.979747	1235.67	1203.19	1222.32	1224.13	CYB5R4
ENSG00000065618	COL17A1	1.08657	0.145091	0.269118	11.7942	10.236	31.9345	14.9154	COL17A1
ENSG00000065621	GSTO2	-0.0928707	0.635776	0.768046	311.186	281.024	310.535	245.039	GSTO2
ENSG00000065665	SEC61A2	-0.014641	0.906381	0.944894	765.718	729.546	732.291	747.901	SEC61A2
ENSG00000065675	PRKCQ	-0.463163	0.00432054	0.0150889	477.213	452.244	319.345	354.774	PRKCQ
ENSG00000065717	TLE2	0.416251	0.000746968	0.00327187	653.219	634.631	856.725	861.897	TLE2
ENSG00000065802	ASB1	-1.35206	1.30479e-38	1.85558e-36	2103.91	2023	842.41	774.536	ASB1
ENSG00000065809	FAM107B	0.1291	0.218233	0.365972	1516.92	1374.41	1652.89	1509.65	FAM107B
ENSG00000065833	ME1	0.171682	0.0608496	0.13743	1957.84	1917.85	2107.68	2257.55	ME1
ENSG00000065882	TBC1D1	0.121229	0.159601	0.288716	2354.31	2277.97	2495.3	2543.08	TBC1D1
ENSG00000065883	CDK13	0.38181	7.56209e-05	0.000430182	2695.43	3089.4	3995.12	3542.41	CDK13
ENSG00000065911	MTHFD2	0.721101	1.00618e-25	7.6567e-24	6801.64	6913.94	11358.8	11250.5	MTHFD2
ENSG00000065923	SLC9A7	0.0662868	0.543662	0.69459	1039.71	1061.75	1124.31	1076.04	SLC9A7
ENSG00000065970	FOXJ2	0.405699	0.00171595	0.00678987	710.375	841.211	1089.08	966.305	FOXJ2
ENSG00000065978	YBX1	0.359097	3.60635e-08	4.06563e-07	75362.4	74052.6	93126.5	98516.3	YBX1
ENSG00000065989	PDE4A	-0.365385	0.0167328	0.0478434	512.595	598.339	438.273	424.024	PDE4A
ENSG00000066027	PPP2R5A	0.0738637	0.485727	0.64459	1700.18	1478.63	1736.58	1609.8	PPP2R5A
ENSG00000066044	ELAVL1	-0.0631223	0.368186	0.533313	8608.88	8507.03	8044.19	8338.78	ELAVL1
ENSG00000066084	DIP2B	0.21209	0.0155325	0.0449673	2730.82	2843.74	3387.26	3070.44	DIP2B
ENSG00000066117	SMARCD1	0.0993754	0.163899	0.294924	6256.38	6336.07	6799.85	6690.62	SMARCD1
ENSG00000066135	KDM4A	0.0838164	0.2918	0.453001	3349.56	3470	3595.38	3631.9	KDM4A
ENSG00000066136	NFYC	0.156762	0.0556686	0.128216	2858.74	2968.43	3214.37	3281.39	NFYC
ENSG00000066230	SLC9A3	-0.326068	0.450327	0.613375	43.5479	100.499	58.363	56.4655	SLC9A3
ENSG00000066248	NGEF	0.0754459	0.68604	0.804841	269.453	321.968	323.75	299.373	NGEF
ENSG00000066279	ASPM	-0.649903	4.56112e-12	9.46597e-11	5032.51	5282.69	3579.97	2994.8	ASPM
ENSG00000066322	ELOVL1	-0.0706614	0.416879	0.582774	3331.42	3024.27	2967.71	3084.29	ELOVL1
ENSG00000066336	SPI1	0.424834	0.62128	0.757126	12.7015	7.44435	13.2143	13.85	SPI1
ENSG00000066379	ZNRD1	-0.225739	0.133409	0.252058	557.051	557.395	434.97	517.778	ZNRD1
ENSG00000066382	MPPED2	-0.81424	0.00137848	0.00562084	207.76	174.942	109.018	108.669	MPPED2
ENSG00000066422	ZBTB11	1.38345	7.39279e-47	1.45755e-44	969.849	924.03	2493.09	2448.26	ZBTB11
ENSG00000066427	ATXN3	-0.327267	0.0143455	0.0420216	821.06	736.99	653.005	589.159	ATXN3
ENSG00000066455	GOLGA5	-0.838188	3.47578e-15	1.05984e-13	1486.07	1509.34	840.208	835.263	GOLGA5
ENSG00000066468	FGFR2	-0.0768217	0.415438	0.581512	1863.49	1790.37	1693.63	1770.67	FGFR2
ENSG00000066557	LRRC40	-0.162467	0.0789546	0.168412	2298.06	2162.58	1928.18	2057.26	LRRC40
ENSG00000066583	ISOC1	-0.207998	0.0179115	0.0505883	3365.89	3057.77	2717.74	2843.52	ISOC1
ENSG00000066629	EML1	-0.143325	0.0856406	0.179778	2905.01	2866.07	2647.26	2578.23	EML1
ENSG00000066651	TRMT11	0.00933403	0.928191	0.95704	1405.33	1299.97	1336.84	1386.07	TRMT11
ENSG00000066654	THUMPD1	0.0993803	0.327667	0.491661	1304.62	1263.68	1363.27	1388.2	THUMPD1
ENSG00000066697	MSANTD3	-0.0981814	0.389851	0.55612	998.88	1100.83	984.463	976.959	MSANTD3
ENSG00000066735	KIF26A	-0.45381	8.72467e-06	6.0768e-05	1619.44	1755.94	1209.11	1255.02	KIF26A
ENSG00000066739	ATG2B	-0.238294	0.0283763	0.0742201	1790.91	2023	1737.68	1495.8	ATG2B
ENSG00000066777	ARFGEF1	0.00539845	0.958928	0.975972	1759.15	1775.48	1921.58	1626.84	ARFGEF1
ENSG00000066827	ZFAT	0.341421	0.0139437	0.0410876	557.051	628.117	803.868	697.828	ZFAT
ENSG00000066855	MTFR1	0.0631644	0.486274	0.644992	1867.12	1895.52	1955.71	1975.23	MTFR1
ENSG00000066923	STAG3	-0.507932	0.192724	0.334038	81.6524	68.8602	41.8452	63.9232	STAG3
ENSG00000066926	FECH	-0.289682	0.000822123	0.00357042	2732.63	2631.58	2162.74	2225.59	FECH
ENSG00000066933	MYO9A	0.361605	0.000738844	0.00323956	1733.75	1958.79	2569.08	2175.52	MYO9A
ENSG00000067057	PFKP	0.206231	0.00247793	0.00934414	14469.7	14938.9	17360.3	16567.8	PFKP
ENSG00000067064	IDI1	0.255162	0.00759468	0.0245423	10727.3	8592.64	11209	11849.2	IDI1
ENSG00000067066	SP100	-0.304094	0.340914	0.505847	89.8176	128.415	94.7023	82.0347	SP100
ENSG00000067082	KLF6	1.65276	3.95753e-103	2.0195e-100	2144.74	2201.67	6831.78	6834.45	KLF6
ENSG00000067113	PLPP1	0.240929	0.0576948	0.131746	659.57	631.839	773.035	753.228	PLPP1
ENSG00000067141	NEO1	0.471359	5.90026e-09	7.66813e-08	4254.09	4647.13	6367.08	5973.62	NEO1
ENSG00000067167	TRAM1	0.375547	1.56604e-06	1.27324e-05	4964.46	4552.22	6123.71	6222.92	TRAM1
ENSG00000067177	PHKA1	0.0871962	0.294286	0.455404	3751.47	3942.71	4266.01	3907.84	PHKA1
ENSG00000067182	TNFRSF1A	-0.827025	3.55793e-15	1.08109e-13	1761.88	1628.45	944.821	966.305	TNFRSF1A
ENSG00000067191	CACNB1	0.44088	0.0117365	0.0356306	266.731	306.149	385.416	392.062	CACNB1
ENSG00000067208	EVI5	-0.0425629	0.732175	0.835794	904.527	800.267	850.118	805.432	EVI5
ENSG00000067221	STOML1	-0.111157	0.401477	0.567603	639.61	676.505	612.261	606.205	STOML1
ENSG00000067225	PKM	0.334839	2.21951e-07	2.15613e-06	113756	110382	138002	144689	PKM
ENSG00000067248	DHX29	-0.134526	0.130547	0.247865	2508.54	2380.33	2281.66	2172.32	DHX29
ENSG00000067334	DNTTIP2	-0.415618	1.64852e-06	1.33156e-05	4187.86	3831.98	2893.93	3118.39	DNTTIP2
ENSG00000067365	METTL22	0.195169	0.187374	0.326957	451.81	433.633	509.851	503.928	METTL22
ENSG00000067369	TP53BP1	-0.0718334	0.486965	0.645442	1880.73	2120.71	2017.38	1789.85	TP53BP1
ENSG00000067445	TRO	-0.302934	0.0568302	0.130441	436.386	477.369	364.494	376.081	TRO
ENSG00000067533	RRP15	-0.117724	0.163098	0.293726	2834.24	2733.94	2592.2	2539.88	RRP15
ENSG00000067560	RHOA	0.205849	0.00578578	0.019394	22661.3	20285.8	24311	25223	RHOA
ENSG00000067596	DHX8	-0.289966	0.000424403	0.00198779	3201.68	3292.26	2634.05	2677.32	DHX8
ENSG00000067601	PMS2P4	-0.883439	0.00374473	0.0133748	139.716	121.901	69.3749	72.4463	PMS2P4
ENSG00000067606	PRKCZ	0.18481	0.0750451	0.161884	1310.97	1385.58	1459.08	1605.54	PRKCZ
ENSG00000067704	IARS2	0.0524537	0.445242	0.609355	13653.2	13002.5	13637.1	14005.6	IARS2
ENSG00000067715	SYT1	0.503815	0.244544	0.398538	39.0117	38.1523	56.1607	53.2693	SYT1
ENSG00000067798	NAV3	-0.0010517	0.99882	0.999454	11.7942	25.1247	19.8214	17.0462	NAV3
ENSG00000067829	IDH3G	0.246424	0.00440484	0.0153554	2153.81	2172.82	2609.82	2522.83	IDH3G
ENSG00000067836	ROGDI	0.00471928	0.972483	0.983366	582.453	587.173	567.113	606.205	ROGDI
ENSG00000067840	PDZD4	0.735157	0.000357832	0.00170889	166.026	204.72	295.119	321.747	PDZD4
ENSG00000067842	ATP2B3	0.212315	0.710814	0.822011	23.5885	26.0552	33.0357	24.5039	ATP2B3
ENSG00000067900	ROCK1	0.0866866	0.368313	0.533453	2275.38	2277.97	2592.2	2243.7	ROCK1
ENSG00000067955	CBFB	-0.0166006	0.841855	0.90581	2882.33	3008.45	2874.1	2948.99	CBFB
ENSG00000067992	PDK3	-0.090108	0.483425	0.642714	1006.14	836.558	893.065	838.459	PDK3
ENSG00000068001	HYAL2	-0.612319	6.78673e-07	5.98322e-06	1189.4	1039.42	703.66	754.293	HYAL2
ENSG00000068024	HDAC4	0.0126964	0.925904	0.955606	644.146	770.49	695.952	730.855	HDAC4
ENSG00000068028	RASSF1	1.3713	2.0671e-41	3.32075e-39	1000.69	1146.43	2680.3	2873.35	RASSF1
ENSG00000068078	FGFR3	0.228363	0.0193336	0.0539291	1905.22	1783.85	2041.61	2279.93	FGFR3
ENSG00000068079	IFI35	0.25768	0.365971	0.531214	101.612	106.082	135.446	112.931	IFI35
ENSG00000068097	HEATR6	-0.738256	1.47335e-11	2.80414e-10	1379.02	1438.62	868.839	820.347	HEATR6
ENSG00000068120	COASY	-0.331907	1.29728e-05	8.72393e-05	5872.62	5941.52	4544.61	4841.11	COASY
ENSG00000068137	PLEKHH3	-0.388228	0.00227591	0.00866308	973.478	951.946	672.827	797.974	PLEKHH3
ENSG00000068305	MEF2A	0.385118	4.53846e-06	3.36793e-05	3011.16	3145.24	4188.92	3851.37	MEF2A
ENSG00000068308	OTUD5	0.23433	0.00296059	0.0108873	4154.29	4375.41	4870.56	5162.86	OTUD5
ENSG00000068323	TFE3	0.513203	2.3185e-09	3.2284e-08	2210.96	2177.47	3034.88	3228.12	TFE3
ENSG00000068354	TBC1D25	0.267766	0.0125169	0.0376504	1008.86	1025.46	1243.24	1206.02	TBC1D25
ENSG00000068366	ACSL4	0.432818	5.54623e-08	6.05202e-07	3173.55	3083.82	4312.26	4134.76	ACSL4
ENSG00000068383	INPP5A	0.208887	0.0549704	0.12686	1319.14	1181.79	1380.89	1509.65	INPP5A
ENSG00000068394	GPKOW	-0.275436	0.00377617	0.0134669	1777.3	1782.92	1472.29	1469.17	GPKOW
ENSG00000068400	GRIPAP1	0.08682	0.462686	0.625008	1743.73	2222.14	2236.52	1975.23	GRIPAP1
ENSG00000068438	FTSJ1	-0.116497	0.209336	0.355449	1927	1899.24	1725.56	1803.7	FTSJ1
ENSG00000068489	PRR11	-0.0492656	0.595008	0.735703	2818.82	2991.7	2987.53	2628.31	PRR11
ENSG00000068615	REEP1	-0.331231	0.0301628	0.0782131	631.445	537.854	437.172	492.208	REEP1
ENSG00000068650	ATP11A	-0.174089	0.117875	0.229624	1885.26	2244.47	1957.91	1702.49	ATP11A
ENSG00000068654	POLR1A	-0.221053	0.0184158	0.0517768	4271.33	5037.96	4147.08	3839.65	POLR1A
ENSG00000068697	LAPTM4A	0.237066	0.007374	0.0238959	4407.41	3794.76	4789.07	4878.4	LAPTM4A
ENSG00000068724	TTC7A	0.013695	0.912394	0.947566	742.129	767.698	736.696	787.32	TTC7A
ENSG00000068745	IP6K2	0.815753	8.00937e-24	5.26373e-22	2370.64	2289.14	4096.42	4106	IP6K2
ENSG00000068784	SRBD1	-0.529206	2.31481e-06	1.82058e-05	1401.7	1407.91	1040.62	906.644	SRBD1
ENSG00000068796	KIF2A	-0.120146	0.14021	0.26194	3836.75	3696.12	3572.26	3359.16	KIF2A
ENSG00000068831	RASGRP2	-0.112136	0.873259	0.924972	27.2175	15.8192	11.0119	28.7654	RASGRP2
ENSG00000068878	PSME4	-0.119662	0.144496	0.268352	4420.11	4158.6	4090.92	3805.56	PSME4
ENSG00000068885	IFT80	-0.273488	0.0851387	0.178874	495.358	459.688	421.756	368.624	IFT80
ENSG00000068903	SIRT2	0.181285	0.0329872	0.0839436	3478.39	3161.99	3686.78	3842.85	SIRT2
ENSG00000068912	ERLEC1	0.0535617	0.556877	0.70553	1887.08	1977.4	2011.87	1998.66	ERLEC1
ENSG00000068971	PPP2R5B	0.0161371	0.922527	0.953694	357.456	365.704	375.506	355.839	PPP2R5B
ENSG00000068976	PYGM	1.97799	1.29668e-08	1.57766e-07	35.3827	31.6385	126.637	137.435	PYGM
ENSG00000069011	PITX1	-0.0207726	0.813635	0.887722	3561.86	3558.4	3281.54	3736.31	PITX1
ENSG00000069020	MAST4	0.460683	0.000519443	0.00236972	665.92	765.837	1065.95	904.513	MAST4
ENSG00000069188	SDK2	0.0713514	0.693214	0.809535	290.319	336.857	344.672	314.289	SDK2
ENSG00000069248	NUP133	-0.0923929	0.199442	0.34298	9971.57	9337.07	8960.38	9150.6	NUP133
ENSG00000069275	NUCKS1	-0.285311	9.95412e-06	6.83976e-05	36113.9	34775.3	29076.9	29092.5	NUCKS1
ENSG00000069329	VPS35	-0.0936675	0.21709	0.364734	4776.66	4612.7	4398.15	4401.11	VPS35
ENSG00000069345	DNAJA2	-0.0357981	0.674115	0.79579	4356.61	4263.75	3947.76	4460.77	DNAJA2
ENSG00000069399	BCL3	0.0596524	0.870562	0.923465	61.6929	72.5824	78.1845	61.7924	BCL3
ENSG00000069424	KCNAB2	0.296947	0.0867905	0.181818	296.67	302.427	351.279	384.604	KCNAB2
ENSG00000069482	GAL	-0.114421	0.204327	0.349166	2894.12	2692.06	2469.97	2690.1	GAL
ENSG00000069493	CLEC2D	-0.0656869	0.860519	0.91833	78.0234	74.4435	52.8571	92.6886	CLEC2D
ENSG00000069509	FUNDC1	-0.147509	0.158714	0.287561	1279.22	1249.72	1150.74	1132.51	FUNDC1
ENSG00000069535	MAOB	0.307729	0.5275	0.681114	30.8464	45.5966	60.5654	34.0924	MAOB
ENSG00000069667	RORA	1.09483	3.2668e-17	1.23215e-15	448.181	508.077	1043.93	998.267	RORA
ENSG00000069696	DRD4	0.753773	0.108227	0.215313	25.403	40.9439	64.9702	46.877	DRD4
ENSG00000069702	TGFBR3	0.430095	1.75149e-05	0.0001145	1163.09	1169.69	1576.9	1566.12	TGFBR3
ENSG00000069764	PLA2G10	3.97139	2.01957e-07	1.98299e-06	2.72175	3.72217	58.363	42.6154	PLA2G10
ENSG00000069812	HES2	-1.74489	0.0125481	0.0377248	28.1247	33.4996	7.70833	10.6539	HES2
ENSG00000069849	ATP1B3	0.177999	0.0222352	0.060562	4604.29	4603.4	5014.82	5401.51	ATP1B3
ENSG00000069869	NEDD4	-0.210447	0.0696374	0.152764	1164.91	1096.18	1037.32	917.297	NEDD4
ENSG00000069943	PIGB	-0.444458	0.00935599	0.0293167	424.592	402.925	284.107	323.877	PIGB
ENSG00000069956	MAPK6	0.123656	0.147809	0.272847	2841.5	2653.91	2943.48	3043.81	MAPK6
ENSG00000069966	GNB5	0.199874	0.0589345	0.133995	1076.9	1108.28	1274.08	1235.85	GNB5
ENSG00000069974	RAB27A	-0.511313	0.000519562	0.00236972	623.28	673.713	419.553	490.078	RAB27A
ENSG00000069998	HDHD5	-0.143922	0.0790384	0.168528	3603.59	3521.18	3122.97	3325.07	HDHD5
ENSG00000070010	UFD1	0.192769	0.0166908	0.047747	3879.39	3596.55	4242.88	4302.03	UFD1
ENSG00000070018	LRP6	0.214066	0.0149156	0.0434356	2912.27	3001.93	3622.91	3237.71	LRP6
ENSG00000070047	PHRF1	-0.305702	0.00247066	0.00932872	3035.65	3666.34	2617.53	2804.1	PHRF1
ENSG00000070061	ELP1	-0.240637	0.00153798	0.00619118	4907.31	5064.95	4268.21	4172.05	ELP1
ENSG00000070081	NUCB2	0.544654	1.10317e-09	1.60975e-08	1653.01	1663.81	2432.53	2405.64	NUCB2
ENSG00000070087	PFN2	-0.452107	6.25686e-08	6.78903e-07	3791.39	3563.98	2640.65	2735.91	PFN2
ENSG00000070159	PTPN3	-0.446844	1.80046e-06	1.44888e-05	2012.28	2033.24	1504.22	1463.84	PTPN3
ENSG00000070182	SPTB	-0.815277	2.36458e-10	3.80217e-09	943.538	1082.22	571.517	579.57	SPTB
ENSG00000070214	SLC44A1	-0.0443283	0.618789	0.755292	2147.46	2220.28	2151.72	2083.9	SLC44A1
ENSG00000070269	TMEM260	-0.401768	0.00364604	0.0130754	937.188	770.49	675.029	617.924	TMEM260
ENSG00000070366	SMG6	0.0715772	0.520798	0.67583	1165.81	1256.23	1351.16	1194.3	SMG6
ENSG00000070367	EXOC5	-0.180865	0.0294436	0.0766419	4146.13	3891.53	3669.16	3422.02	EXOC5
ENSG00000070371	CLTCL1	0.0281328	0.839618	0.904694	557.051	621.603	585.833	615.793	CLTCL1
ENSG00000070388	FGF22	0.0407532	0.938584	0.963405	25.403	41.8745	28.6309	40.4847	FGF22
ENSG00000070404	FSTL3	-0.22199	0.23956	0.39244	288.505	291.26	247.768	249.3	FSTL3
ENSG00000070413	DGCR2	-0.0218154	0.773031	0.863926	5077.87	5338.53	5187.7	5072.3	DGCR2
ENSG00000070423	RNF126	0.35708	7.73393e-07	6.75308e-06	5599.54	5454.85	7006.87	7151.94	RNF126
ENSG00000070444	MNT	0.825035	6.33773e-12	1.27563e-10	1010.67	1300.9	2105.47	1989.08	MNT
ENSG00000070476	ZXDC	0.30645	0.00458526	0.0158823	1022.47	1094.32	1346.75	1271.01	ZXDC
ENSG00000070495	JMJD6	0.834556	7.56602e-25	5.35798e-23	2440.5	2444.54	4246.19	4465.03	JMJD6
ENSG00000070501	POLB	0.00530904	0.971682	0.982921	535.277	515.521	482.321	572.112	POLB
ENSG00000070540	WIPI1	0.33321	0.0592705	0.134635	330.238	283.816	364.494	409.108	WIPI1
ENSG00000070601	FRMPD1	-1.30272	0.0434888	0.105351	35.3827	28.8468	15.4167	10.6539	FRMPD1
ENSG00000070610	GBA2	0.226628	0.00615092	0.0204755	3050.17	3293.19	3684.58	3737.37	GBA2
ENSG00000070614	NDST1	-0.297389	0.000176527	0.00091644	4491.79	4728.09	3836.54	3665.99	NDST1
ENSG00000070669	ASNS	0.502358	2.05393e-08	2.41271e-07	8043.66	9452.46	13057.9	11725.6	ASNS
ENSG00000070718	AP3M2	-0.290975	0.0104555	0.0323012	1302.81	1148.29	1004.28	999.332	AP3M2
ENSG00000070731	ST6GALNAC2	0.0838294	0.807458	0.88393	75.3016	69.7908	77.0833	76.7078	ST6GALNAC2
ENSG00000070756	PABPC1	0.466947	1.44789e-12	3.22892e-11	35819.1	33947.2	47629.7	48800	PABPC1
ENSG00000070759	TESK2	0.349982	0.025258	0.0674713	390.117	363.842	496.636	464.508	TESK2
ENSG00000070761	CFAP20	0.653989	1.11351e-11	2.16585e-10	2044.94	1954.14	2917.05	3375.14	CFAP20
ENSG00000070770	CSNK2A2	0.191391	0.0193314	0.0539291	2788.88	2871.66	3200.06	3263.28	CSNK2A2
ENSG00000070778	PTPN21	-0.439891	0.000966276	0.00412319	728.52	764.907	572.619	528.432	PTPN21
ENSG00000070785	EIF2B3	-0.187033	0.0299688	0.0777767	3624.46	3276.44	3015.06	3047	EIF2B3
ENSG00000070814	TCOF1	0.0289916	0.728397	0.833147	12519.1	14665.4	14145.9	13590.1	TCOF1
ENSG00000070831	CDC42	0.0785515	0.321302	0.485042	16150.8	14193.6	15599.5	16443.2	CDC42
ENSG00000070882	OSBPL3	0.0409886	0.710454	0.821813	1090.51	1203.19	1210.21	1149.55	OSBPL3
ENSG00000070886	EPHA8	0.153317	0.436533	0.601243	317.537	248.455	289.613	339.858	EPHA8
ENSG00000070950	RAD18	-0.317381	0.000252031	0.00125257	2534.85	2557.13	2053.72	2032.76	RAD18
ENSG00000070961	ATP2B1	0.234569	0.00218255	0.00835368	4115.28	4185.58	4987.29	4779.32	ATP2B1
ENSG00000071051	NCK2	0.413597	8.27322e-07	7.17232e-06	2357.03	2327.29	3062.41	3176.98	NCK2
ENSG00000071054	MAP4K4	0.0719758	0.333626	0.497731	6671.9	7084.23	7385.68	7074.16	MAP4K4
ENSG00000071073	MGAT4A	0.0392119	0.719414	0.827576	1153.11	1071.06	1160.65	1125.05	MGAT4A
ENSG00000071082	RPL31	0.410575	2.61685e-10	4.18455e-09	24473	24566.3	31948.8	33234.7	RPL31
ENSG00000071127	WDR1	0.211332	0.00223494	0.00852974	12002	12733.6	14347.4	14290	WDR1
ENSG00000071189	SNX13	-0.459524	4.68153e-05	0.00027893	1168.54	1121.3	819.285	845.917	SNX13
ENSG00000071205	ARHGAP10	0.387351	0.000458256	0.00212303	937.188	957.529	1289.49	1188.97	ARHGAP10
ENSG00000071242	RPS6KA2	0.271546	0.106134	0.212097	398.282	495.049	596.845	481.555	RPS6KA2
ENSG00000071243	ING3	0.145355	0.160793	0.29057	1248.37	1215.29	1404.02	1321.08	ING3
ENSG00000071246	VASH1	-0.247545	0.044233	0.106916	1359.97	1731.74	1352.26	1251.83	VASH1
ENSG00000071282	LMCD1	0.344416	0.000648242	0.00288089	1201.2	1272.98	1586.81	1554.4	LMCD1
ENSG00000071462	BUD23	0.175774	0.0240899	0.0648301	6339.85	6014.1	6683.12	7271.26	BUD23
ENSG00000071537	SEL1L	1.05067	1.06009e-34	1.37258e-32	2627.39	2828.85	5926.6	5375.94	SEL1L
ENSG00000071539	TRIP13	-0.384509	7.35239e-07	6.43937e-06	5927.96	5558.14	4317.76	4481.01	TRIP13
ENSG00000071553	ATP6AP1	0.197184	0.00899996	0.0283694	6900.53	6411.44	7472.67	7789.04	ATP6AP1
ENSG00000071564	TCF3	0.197684	0.00592409	0.0198002	5808.2	5791.7	6720.56	6583.02	TCF3
ENSG00000071575	TRIB2	-0.232563	0.0216601	0.0593234	2042.22	2275.18	1942.5	1732.32	TRIB2
ENSG00000071626	DAZAP1	0.171608	0.0177447	0.0502399	12394.8	12022.6	13186.7	14314.5	DAZAP1
ENSG00000071655	MBD3	0.229135	0.00247629	0.00934397	11199.1	12526	13883.8	13924.6	MBD3
ENSG00000071794	HLTF	-0.0289185	0.736981	0.838962	2416.91	2514.33	2411.6	2421.62	HLTF
ENSG00000071859	FAM50A	0.40877	1.59437e-05	0.000105461	3303.29	3951.09	4675.65	4954.05	FAM50A
ENSG00000071889	FAM3A	0.104776	0.319571	0.483565	1555.02	1469.33	1516.34	1735.51	FAM3A
ENSG00000071894	CPSF1	0.348285	1.25575e-05	8.47424e-05	5458.91	6110.88	7318.51	7409.76	CPSF1
ENSG00000071967	CYBRD1	-0.0358095	0.807073	0.883675	508.059	528.549	532.976	478.358	CYBRD1
ENSG00000071994	PDCD2	-0.393595	1.34633e-05	9.03278e-05	3554.6	3142.44	2533.84	2564.38	PDCD2
ENSG00000072041	SLC6A15	0.126654	0.253082	0.407958	1506.94	1266.47	1521.84	1506.46	SLC6A15
ENSG00000072042	RDH11	-0.144321	0.0615233	0.138771	4323.04	4193.03	3853.06	3852.44	RDH11
ENSG00000072062	PRKACA	0.107105	0.207581	0.35323	2866.9	2938.66	3006.25	3246.23	PRKACA
ENSG00000072071	ADGRL1	0.0862209	0.299739	0.461689	3581.82	3929.68	4047.97	3925.95	ADGRL1
ENSG00000072110	ACTN1	0.107457	0.128496	0.244855	7400.43	7657.44	8039.78	8182.17	ACTN1
ENSG00000072121	ZFYVE26	-0.585536	4.97177e-07	4.4974e-06	1281.03	1305.55	926.1	797.974	ZFYVE26
ENSG00000072133	RPS6KA6	-0.601182	0.00147785	0.00597499	408.262	428.05	319.345	232.254	RPS6KA6
ENSG00000072134	EPN2	0.153984	0.117898	0.229628	1374.48	1436.76	1566.99	1560.79	EPN2
ENSG00000072135	PTPN18	0.0152999	0.879736	0.929337	1369.95	1409.77	1443.66	1365.83	PTPN18
ENSG00000072163	LIMS2	1.0636	0.0292529	0.0762184	25.403	23.2636	48.4523	53.2693	LIMS2
ENSG00000072182	ASIC4	0.756382	0.343505	0.508213	5.44349	17.6803	19.8214	19.177	ASIC4
ENSG00000072195	SPEG	-0.233802	0.139942	0.261531	459.975	507.146	383.214	438.939	SPEG
ENSG00000072201	LNX1	-0.457859	0.00461913	0.0159932	468.14	444.8	322.649	341.989	LNX1
ENSG00000072210	ALDH3A2	-0.341716	0.00025105	0.00124913	3534.64	3076.38	2545.95	2670.92	ALDH3A2
ENSG00000072274	TFRC	0.228324	0.00417384	0.0146562	10637.5	9602.28	11341.2	12369.1	TFRC
ENSG00000072310	SREBF1	0.0422856	0.608464	0.74744	3406.72	3424.4	3380.65	3653.21	SREBF1
ENSG00000072364	AFF4	-0.0248254	0.766508	0.859214	4235.04	4366.11	4455.41	3999.46	AFF4
ENSG00000072401	UBE2D1	-0.319417	0.0105159	0.0324697	1238.39	1018.94	889.761	919.428	UBE2D1
ENSG00000072415	MPP5	-0.162294	0.106621	0.212824	2039.49	1817.35	1783.93	1663.07	MPP5
ENSG00000072422	RHOBTB1	-0.812886	2.90979e-12	6.21735e-11	1216.62	1164.11	694.851	660.539	RHOBTB1
ENSG00000072501	SMC1A	0.282501	0.115645	0.226335	31355.4	39215	45311.7	40523	SMC1A
ENSG00000072506	HSD17B10	-0.0210456	0.816521	0.889808	3978.28	3524.9	3527.11	3867.35	HSD17B10
ENSG00000072518	MARK2	0.383415	3.113e-05	0.000192482	1945.14	2160.72	2714.43	2641.09	MARK2
ENSG00000072571	HMMR	-0.204523	0.0323861	0.0827173	3306.01	3001.93	2553.66	2920.22	HMMR
ENSG00000072609	CHFR	-0.0322658	0.737946	0.839522	1670.24	1714.99	1602.23	1707.81	CHFR
ENSG00000072682	P4HA2	0.0319507	0.745697	0.844231	1484.26	1446.99	1471.19	1525.63	P4HA2
ENSG00000072736	NFATC3	0.286217	0.0181406	0.0511355	841.019	934.266	1149.64	1015.31	NFATC3
ENSG00000072756	TRNT1	-0.770474	6.13353e-10	9.343e-09	943.538	940.779	551.696	552.935	TRNT1
ENSG00000072778	ACADVL	0.463831	1.07761e-09	1.57644e-08	4960.83	5349.69	7184.16	7035.81	ACADVL
ENSG00000072786	STK10	-0.0455313	0.689844	0.807229	1128.62	1302.76	1141.93	1213.47	STK10
ENSG00000072803	FBXW11	-0.0926008	0.24665	0.400766	3555.51	3491.4	3356.43	3252.62	FBXW11
ENSG00000072818	ACAP1	-0.442802	0.24627	0.400299	72.5799	68.8602	56.1607	47.9424	ACAP1
ENSG00000072832	CRMP1	-0.0325914	0.887052	0.934117	171.47	189.831	181.696	171.527	CRMP1
ENSG00000072840	EVC	-0.268648	0.0602034	0.136326	644.146	702.56	605.654	512.451	EVC
ENSG00000072849	DERL2	-0.00189486	0.985225	0.991338	1401.7	1417.22	1347.86	1467.04	DERL2
ENSG00000072858	SIDT1	-0.857641	0.143625	0.266941	39.0117	29.7774	22.0238	15.9808	SIDT1
ENSG00000072864	NDE1	0.110345	0.276123	0.434888	1340.91	1352.08	1502.02	1405.24	NDE1
ENSG00000072954	TMEM38A	0.20458	0.374939	0.540728	156.954	199.136	196.012	214.143	TMEM38A
ENSG00000072958	AP1M1	0.0449358	0.550207	0.700158	4533.52	4605.26	4762.64	4665.33	AP1M1
ENSG00000073008	PVR	0.573606	2.55024e-10	4.08934e-09	2002.3	2235.17	3104.25	3201.49	PVR
ENSG00000073050	XRCC1	-0.0700627	0.384044	0.549902	3518.31	3712.87	3456.63	3431.61	XRCC1
ENSG00000073060	SCARB1	-0.0115689	0.877329	0.927753	6070.4	5709.81	5872.64	5813.81	SCARB1
ENSG00000073111	MCM2	0.114155	0.0958206	0.196326	13436.3	13451.9	14148.1	14953.8	MCM2
ENSG00000073150	PANX2	-0.420053	0.10642	0.212497	148.789	168.428	113.423	123.585	PANX2
ENSG00000073169	SELENOO	0.499872	7.95146e-08	8.43263e-07	1823.57	1698.24	2408.3	2571.84	SELENOO
ENSG00000073331	ALPK1	-0.584806	0.00258666	0.00968274	315.722	318.246	224.643	198.162	ALPK1
ENSG00000073350	LLGL2	0.647382	9.01177e-10	1.3398e-08	923.579	985.445	1487.71	1502.19	LLGL2
ENSG00000073417	PDE8A	0.0313538	0.757166	0.852383	1470.65	1493.52	1442.56	1586.36	PDE8A
ENSG00000073464	CLCN4	-0.766228	0.0154328	0.0447159	117.035	145.165	91.3987	62.8578	CLCN4
ENSG00000073536	NLE1	0.183876	0.02134	0.0585465	3452.08	3346.23	3780.38	3941.93	NLE1
ENSG00000073578	SDHA	0.197194	0.00512615	0.0175076	12004.7	11541.5	13107.5	13887.3	SDHA
ENSG00000073584	SMARCE1	-0.0489098	0.519365	0.674576	4313.06	4359.6	4194.43	4189.1	SMARCE1
ENSG00000073598	FNDC8	1.87577	2.59427e-05	0.000163141	26.3102	17.6803	89.1963	72.4463	FNDC8
ENSG00000073605	GSDMB	1.06498	1.3025e-06	1.07509e-05	146.067	164.706	373.303	277	GSDMB
ENSG00000073614	KDM5A	-0.0259419	0.769549	0.861177	2914.08	3220.61	3097.65	2927.68	KDM5A
ENSG00000073670	ADAM11	-0.0177698	0.854983	0.914266	1647.56	1565.17	1561.49	1611.93	ADAM11
ENSG00000073711	PPP2R3A	0.209129	0.256342	0.411885	293.041	256.83	319.345	316.42	PPP2R3A
ENSG00000073712	FERMT2	0.248484	0.00195136	0.00758596	3279.7	3255.04	3778.18	3984.54	FERMT2
ENSG00000073756	PTGS2	1.94633	0.0159232	0.0459221	3.62899	9.30543	22.0238	27.7	PTGS2
ENSG00000073792	IGF2BP2	0.196454	0.0101783	0.0315588	3802.28	3833.84	4392.64	4357.43	IGF2BP2
ENSG00000073803	MAP3K13	-0.134197	0.268334	0.426005	850.999	815.156	754.315	763.882	MAP3K13
ENSG00000073849	ST6GAL1	-1.25584	3.18913e-14	8.67262e-13	645.054	774.212	328.154	266.347	ST6GAL1
ENSG00000073910	FRY	0.318912	0.254415	0.409624	99.7973	114.457	122.232	144.893	FRY
ENSG00000073921	PICALM	0.26966	0.0011129	0.00467866	2631.02	2583.19	3187.94	3098.14	PICALM
ENSG00000073969	NSF	-0.240559	0.008293	0.0264443	2636.46	2487.34	2081.25	2255.42	NSF
ENSG00000074047	GLI2	-0.0980563	0.524072	0.678633	472.676	557.395	501.041	461.312	GLI2
ENSG00000074054	CLASP1	-0.0826709	0.367768	0.532975	2414.19	2680.9	2455.65	2355.57	CLASP1
ENSG00000074071	MRPS34	0.0631863	0.448144	0.611939	5409.92	4917.92	5174.49	5615.65	MRPS34
ENSG00000074181	NOTCH3	0.144283	0.375923	0.541717	391.024	485.744	505.446	463.443	NOTCH3
ENSG00000074201	CLNS1A	-0.0094124	0.910267	0.946549	4681.4	4338.19	4285.83	4674.91	CLNS1A
ENSG00000074211	PPP2R2C	0.00353095	0.98051	0.988716	539.813	495.98	513.154	525.235	PPP2R2C
ENSG00000074219	TEAD2	-0.637872	0.000163041	0.00085255	660.477	519.243	345.773	412.304	TEAD2
ENSG00000074266	EED	-0.855766	1.54247e-13	3.89548e-12	1179.42	1237.62	676.13	659.474	EED
ENSG00000074276	CDHR2	1.41366	0.0399926	0.0983099	11.7942	9.30543	25.3274	30.8962	CDHR2
ENSG00000074317	SNCB	0.0859907	0.852719	0.912801	32.6609	53.041	42.9464	47.9424	SNCB
ENSG00000074319	TSG101	0.0522259	0.594857	0.735635	2240	1956	2124.19	2226.66	TSG101
ENSG00000074356	NCBP3	0.0112976	0.892614	0.937461	3364.98	3615.16	3614.1	3420.95	NCBP3
ENSG00000074370	ATP2A3	-0.170468	0.595958	0.736615	94.3538	88.4016	79.2856	83.1001	ATP2A3
ENSG00000074410	CA12	-0.422143	0.000421588	0.00197797	1108.66	1150.15	905.178	780.928	CA12
ENSG00000074416	MGLL	0.408567	0.160465	0.290112	88.9103	93.0543	121.131	120.389	MGLL
ENSG00000074527	NTN4	-0.773065	8.91399e-05	0.000498986	371.972	332.204	185	226.927	NTN4
ENSG00000074582	BCS1L	-0.14149	0.096129	0.196785	3963.77	3706.35	3330	3623.38	BCS1L
ENSG00000074590	NUAK1	-0.153134	0.147907	0.272989	1535.06	1659.16	1522.95	1349.84	NUAK1
ENSG00000074603	DPP8	-0.0479598	0.573077	0.71821	2894.12	2809.31	2842.17	2675.18	DPP8
ENSG00000074621	SLC24A1	-1.20929	1.39568e-15	4.42687e-14	739.407	867.266	371.101	323.877	SLC24A1
ENSG00000074657	ZNF532	0.109345	0.484715	0.643658	464.511	601.131	582.529	566.785	ZNF532
ENSG00000074695	LMAN1	0.434013	9.8361e-10	1.4487e-08	6307.19	6128.56	8478.06	8322.8	LMAN1
ENSG00000074696	HACD3	0.147795	0.0326102	0.0831673	20955.6	19923.9	22008.4	23280.8	HACD3
ENSG00000074706	IPCEF1	0.114755	0.871545	0.924098	19.0522	13.9582	18.7202	17.0462	IPCEF1
ENSG00000074755	ZZEF1	0.177722	0.0472607	0.112572	2686.36	2884.68	3304.67	2996.93	ZZEF1
ENSG00000074800	ENO1	0.31688	1.10208e-06	9.25513e-06	194320	201389	240237	252671	ENO1
ENSG00000074842	MYDGF	0.405353	5.21074e-08	5.71107e-07	7453.05	7293.6	9357.91	10172.3	MYDGF
ENSG00000074855	ANO8	0.498162	0.000424483	0.00198779	522.575	651.38	855.624	802.236	ANO8
ENSG00000074935	TUBE1	0.243544	0.0638206	0.142673	612.393	577.867	714.672	694.632	TUBE1
ENSG00000074964	ARHGEF10L	0.26971	0.0476965	0.113361	551.607	520.174	653.005	639.232	ARHGEF10L
ENSG00000074966	TXK	0.297015	0.727174	0.832643	9.07248	12.0971	13.2143	12.7846	TXK
ENSG00000075043	KCNQ2	-0.156167	0.393029	0.559167	344.754	305.218	277.5	305.766	KCNQ2
ENSG00000075089	ACTR6	0.0368516	0.761442	0.855458	1583.15	1252.51	1398.51	1510.72	ACTR6
ENSG00000075131	TIPIN	-0.0105801	0.906727	0.945074	2423.26	2225.86	2297.08	2318.28	TIPIN
ENSG00000075142	SRI	-0.112914	0.220074	0.368133	4122.54	3722.17	3397.17	3856.7	SRI
ENSG00000075151	EIF4G3	0.114348	0.137323	0.258131	9512.5	10102.9	11126.4	10107.3	EIF4G3
ENSG00000075188	NUP37	-0.130251	0.222169	0.370958	1925.18	1624.73	1629.76	1614.06	NUP37
ENSG00000075213	SEMA3A	-0.305464	0.0797792	0.169753	392.839	353.606	292.916	311.093	SEMA3A
ENSG00000075218	GTSE1	-0.217216	0.00424045	0.014845	5373.63	5339.46	4731.81	4484.21	GTSE1
ENSG00000075223	SEMA3C	0.663051	4.13132e-09	5.53075e-08	1081.44	1265.54	1968.93	1747.23	SEMA3C
ENSG00000075234	TTC38	-0.0109481	0.90803	0.945695	1866.21	1740.12	1788.33	1790.91	TTC38
ENSG00000075239	ACAT1	0.0568504	0.548129	0.698395	3476.58	3086.61	3205.56	3621.25	ACAT1
ENSG00000075240	GRAMD4	0.095927	0.439588	0.604203	939.909	1124.1	1162.86	1043.01	GRAMD4
ENSG00000075275	CELSR1	-0.199231	0.0638207	0.142673	2129.31	2622.27	2112.08	2026.36	CELSR1
ENSG00000075290	WNT8B	-1.88872	1.44235e-08	1.73543e-07	155.139	146.095	47.3511	34.0924	WNT8B
ENSG00000075292	ZNF638	-0.502984	5.864e-10	8.96688e-09	3927.48	4151.15	2837.77	2862.69	ZNF638
ENSG00000075303	SLC25A40	-0.0823993	0.533777	0.686766	738.5	673.713	695.952	638.166	SLC25A40
ENSG00000075336	TIMM21	-0.207781	0.0447731	0.107891	1382.65	1325.09	1170.56	1174.06	TIMM21
ENSG00000075340	ADD2	-0.472853	7.29477e-07	6.39536e-06	2339.79	2424.07	1809.25	1623.65	ADD2
ENSG00000075391	RASAL2	0.333115	0.00352861	0.0127332	996.159	1112	1401.81	1253.96	RASAL2
ENSG00000075399	VPS9D1	-0.0161179	0.90015	0.941613	773.883	881.225	862.231	774.536	VPS9D1
ENSG00000075407	ZNF37A	-0.189951	0.0829128	0.174941	2030.42	2443.61	2077.94	1844.18	ZNF37A
ENSG00000075413	MARK3	-0.0170966	0.835263	0.90213	3779.6	3669.13	3535.92	3824.74	MARK3
ENSG00000075415	SLC25A3	0.213244	0.00314736	0.0114986	23264.6	21646.3	25110.4	26954.3	SLC25A3
ENSG00000075420	FNDC3B	0.778172	1.04074e-13	2.68305e-12	1214.81	1375.34	2335.62	2106.27	FNDC3B
ENSG00000075426	FOSL2	1.295	9.47082e-29	8.8821e-27	667.735	804.92	1767.41	1845.25	FOSL2
ENSG00000075461	CACNG4	-0.128739	0.807051	0.883675	27.2175	43.7355	27.5297	37.2885	CACNG4
ENSG00000075539	FRYL	-0.440832	0.000251893	0.0012524	985.272	1022.67	775.237	704.22	FRYL
ENSG00000075568	TMEM131	0.30184	0.000689611	0.00304214	2022.26	2174.68	2583.39	2589.95	TMEM131
ENSG00000075618	FSCN1	0.218821	0.0140332	0.0412811	3153.6	3349.03	3553.54	4013.31	FSCN1
ENSG00000075624	ACTB	0.189704	0.00317588	0.0115906	92974.8	93552.2	103664	109075	ACTB
ENSG00000075643	MOCOS	-0.193824	0.262855	0.419363	432.757	488.535	349.077	455.985	MOCOS
ENSG00000075651	PLD1	-0.104352	0.563963	0.711412	317.537	325.69	319.345	279.131	PLD1
ENSG00000075673	ATP12A	-0.00243436	0.994831	0.997272	67.1364	58.6242	60.5654	64.9886	ATP12A
ENSG00000075702	WDR62	0.164973	0.0342594	0.086606	4955.39	4984.92	5342.97	5801.03	WDR62
ENSG00000075711	DLG1	0.0785078	0.397081	0.563218	2228.2	2506.88	2515.12	2484.48	DLG1
ENSG00000075785	RAB7A	0.212605	0.00253003	0.00951572	9461.69	9204.94	10542.8	11087.5	RAB7A
ENSG00000075790	BCAP29	-0.0287106	0.78235	0.868684	1669.34	1504.69	1489.91	1621.52	BCAP29
ENSG00000075826	SEC31B	0.537396	0.0138272	0.0408066	170.563	234.497	318.244	269.543	SEC31B
ENSG00000075856	SART3	-0.463468	2.62106e-09	3.6149e-08	4909.12	5115.2	3701.1	3569.04	SART3
ENSG00000075886	TUBA3D	1.8829	0.000624567	0.00278853	10.887	17.6803	59.4642	45.8116	TUBA3D
ENSG00000075891	PAX2	-0.418687	0.0394982	0.0973843	273.989	269.858	189.405	217.339	PAX2
ENSG00000075914	EXOSC7	-0.254079	0.00993818	0.0309453	1771.86	1652.65	1420.53	1451.06	EXOSC7
ENSG00000075945	KIFAP3	0.153295	0.115083	0.225538	1538.69	1459.09	1648.48	1685.44	KIFAP3
ENSG00000075975	MKRN2	-0.62359	9.44425e-12	1.85991e-10	3281.52	2981.46	2095.56	1969.9	MKRN2
ENSG00000076003	MCM6	0.0061834	0.929284	0.957621	13867.3	13153.2	13306.8	13829.8	MCM6
ENSG00000076043	REXO2	-0.139314	0.215033	0.362463	1360.87	1244.14	1110	1255.02	REXO2
ENSG00000076053	RBM7	-0.351167	0.0250329	0.0670041	507.152	459.688	376.607	381.408	RBM7
ENSG00000076067	RBMS2	-0.202339	0.10925	0.216777	829.225	810.503	752.112	673.324	RBMS2
ENSG00000076108	BAZ2A	0.376077	2.77303e-06	2.14882e-05	6582.99	7116.8	9328.18	8451.71	BAZ2A
ENSG00000076201	PTPN23	0.252306	0.0148591	0.0433106	1759.15	2070.46	2371.96	2189.37	PTPN23
ENSG00000076242	MLH1	-0.227587	0.0121364	0.0367097	2507.63	2451.05	2025.09	2209.61	MLH1
ENSG00000076248	UNG	0.562687	1.3197e-15	4.19354e-14	7293.37	7270.34	10496.5	11014	UNG
ENSG00000076258	FMO4	0.115033	0.804123	0.881827	41.7334	36.2912	44.0476	40.4847	FMO4
ENSG00000076321	KLHL20	-0.857809	1.18682e-10	2.01283e-09	835.576	811.434	462.5	446.397	KLHL20
ENSG00000076351	SLC46A1	-0.00341188	0.977219	0.9862	894.547	887.738	842.41	935.409	SLC46A1
ENSG00000076356	PLXNA2	0.162297	0.107862	0.214782	1372.67	1374.41	1597.83	1476.63	PLXNA2
ENSG00000076382	SPAG5	0.0127735	0.86121	0.918686	6147.52	6232.78	6110.5	6379.53	SPAG5
ENSG00000076513	ANKRD13A	-0.0129585	0.891934	0.937144	1860.77	1896.45	1945.8	1778.13	ANKRD13A
ENSG00000076554	TPD52	-0.0250926	0.759997	0.854588	3497.44	3351.82	3273.84	3457.18	TPD52
ENSG00000076555	ACACB	-0.292722	0.0455979	0.109483	604.227	693.255	567.113	492.208	ACACB
ENSG00000076604	TRAF4	0.443377	7.75429e-07	6.76405e-06	4569.81	4322.37	5566.51	6524.42	TRAF4
ENSG00000076641	PAG1	0.0516476	0.677718	0.79804	897.269	866.336	986.666	841.655	PAG1
ENSG00000076650	GPATCH1	-0.275004	0.0134768	0.0399833	1216.62	1336.26	1015.3	1094.15	GPATCH1
ENSG00000076685	NT5C2	0.287349	0.00247794	0.00934414	1486.98	1470.26	1822.47	1786.65	NT5C2
ENSG00000076706	MCAM	0.0858625	0.395037	0.561326	1559.56	1683.35	1639.67	1801.57	MCAM
ENSG00000076716	GPC4	0.243093	0.0067272	0.0220775	2355.22	2365.44	2934.67	2652.81	GPC4
ENSG00000076770	MBNL3	-0.06632	0.566565	0.713864	1254.72	1198.54	1269.67	1073.91	MBNL3
ENSG00000076826	CAMSAP3	0.281031	0.00652286	0.0215483	1197.57	1276.71	1459.08	1546.94	CAMSAP3
ENSG00000076864	RAP1GAP	-0.131832	0.567043	0.714203	191.429	197.275	158.571	196.031	RAP1GAP
ENSG00000076924	XAB2	-0.108593	0.175955	0.311108	3357.73	3308.08	3082.23	3100.27	XAB2
ENSG00000076928	ARHGEF1	0.191026	0.0287433	0.0750483	2258.14	2397.08	2614.22	2699.69	ARHGEF1
ENSG00000076944	STXBP2	0.165804	0.0822083	0.17375	1545.95	1516.79	1737.68	1698.23	STXBP2
ENSG00000076984	MAP2K7	0.506409	1.87786e-09	2.64885e-08	2592.92	2795.35	3905.92	3748.03	MAP2K7
ENSG00000077009	NMRK2	-0.659885	0.404453	0.57037	25.403	12.0971	8.80952	14.9154	NMRK2
ENSG00000077044	DGKD	0.456707	3.36107e-06	2.55878e-05	2168.32	2586.91	3207.76	3317.61	DGKD
ENSG00000077063	CTTNBP2	-0.207811	0.269897	0.427923	319.351	287.538	274.196	251.431	CTTNBP2
ENSG00000077092	RARB	-0.189679	0.145162	0.269221	791.121	712.796	647.499	671.193	RARB
ENSG00000077097	TOP2B	-0.0167772	0.820664	0.89276	7693.47	7641.62	7864.7	7293.63	TOP2B
ENSG00000077147	TM9SF3	0.220433	0.00111899	0.00470101	11021.3	10785	12849.8	12556.6	TM9SF3
ENSG00000077150	NFKB2	0.230542	0.03105	0.0799876	1098.68	1208.78	1337.95	1369.02	NFKB2
ENSG00000077152	UBE2T	0.0337694	0.72016	0.827962	2707.23	2525.49	2509.61	2846.71	UBE2T
ENSG00000077157	PPP1R12B	0.49991	0.00113951	0.00477562	404.633	437.355	647.499	543.347	PPP1R12B
ENSG00000077232	DNAJC10	-0.0377672	0.620332	0.756449	6049.53	5891.27	6025.71	5607.13	DNAJC10
ENSG00000077235	GTF3C1	0.00998172	0.893452	0.937887	6113.04	6416.1	6172.17	6443.46	GTF3C1
ENSG00000077238	IL4R	-0.727656	0.0248675	0.0666232	127.015	100.499	63.869	73.5116	IL4R
ENSG00000077254	USP33	-0.185743	0.0482339	0.114294	2917.71	2637.16	2324.61	2559.06	USP33
ENSG00000077264	PAK3	0.240638	0.639727	0.771019	30.8464	31.6385	44.0476	29.8308	PAK3
ENSG00000077312	SNRPA	0.161489	0.0589319	0.133995	4513.56	4099.04	4600.77	5031.82	SNRPA
ENSG00000077327	SPAG6	0.0704833	0.618179	0.754672	508.966	547.16	551.696	557.197	SPAG6
ENSG00000077348	EXOSC5	0.115714	0.271062	0.429237	2357.03	1951.35	2257.44	2410.97	EXOSC5
ENSG00000077380	DYNC1I2	-0.0316403	0.706002	0.818683	4325.76	3948.3	3924.64	4169.92	DYNC1I2
ENSG00000077454	LRCH4	0.651491	3.81418e-06	2.87098e-05	420.963	460.619	672.827	711.678	LRCH4
ENSG00000077458	FAM76B	0.151911	0.256803	0.412396	685.88	614.159	756.517	688.239	FAM76B
ENSG00000077463	SIRT6	-0.031118	0.757822	0.852991	1512.38	1425.59	1401.81	1473.43	SIRT6
ENSG00000077514	POLD3	-0.385068	0.000438205	0.00204598	1248.37	1259.03	995.475	924.755	POLD3
ENSG00000077522	ACTN2	1.49957	2.97114e-17	1.12308e-15	174.192	183.317	479.017	531.628	ACTN2
ENSG00000077549	CAPZB	0.139156	0.0510609	0.119636	10813.5	10279.7	11316.9	11912.1	CAPZB
ENSG00000077585	GPR137B	-0.541103	7.68319e-05	0.000435917	694.045	687.672	466.904	482.62	GPR137B
ENSG00000077616	NAALAD2	0.300665	0.278928	0.43813	121.571	117.248	172.887	121.454	NAALAD2
ENSG00000077684	JADE1	0.0558405	0.609084	0.748012	1921.55	2066.74	2283.87	1862.29	JADE1
ENSG00000077713	SLC25A43	-0.00392914	0.991392	0.995293	63.5074	73.5129	74.8809	61.7924	SLC25A43
ENSG00000077721	UBE2A	0.125415	0.186705	0.326163	3270.63	2773.95	3251.81	3342.12	UBE2A
ENSG00000077782	FGFR1	0.0924058	0.315758	0.479221	1892.52	1957.86	1992.05	2112.66	FGFR1
ENSG00000077935	SMC1B	-0.380403	0.691236	0.808041	15.4232	8.37489	4.40476	13.85	SMC1B
ENSG00000077942	FBLN1	0.329168	7.65819e-05	0.000434783	2425.07	2447.33	3024.97	3096.01	FBLN1
ENSG00000077943	ITGA8	0.1139	0.427772	0.593083	598.784	643.005	739.999	604.074	ITGA8
ENSG00000078018	MAP2	0.190635	0.281938	0.441722	318.444	297.774	328.154	375.016	MAP2
ENSG00000078043	PIAS2	-0.386594	0.000376869	0.00179338	1463.39	1338.12	1106.7	1036.62	PIAS2
ENSG00000078053	AMPH	0.159454	0.40299	0.568953	249.493	308.01	302.827	319.616	AMPH
ENSG00000078061	ARAF	0.227519	0.00314316	0.0114856	3697.94	3684.02	4272.62	4370.21	ARAF
ENSG00000078070	MCCC1	-0.0179537	0.896028	0.939359	725.799	615.089	662.916	661.605	MCCC1
ENSG00000078081	LAMP3	-0.259807	0.167605	0.299912	302.114	295.913	258.78	240.777	LAMP3
ENSG00000078114	NEBL	-0.330725	0.00421508	0.0147653	1118.64	1145.5	952.529	848.047	NEBL
ENSG00000078124	ACER3	0.356432	0.00186373	0.00729761	815.616	812.364	1062.65	1021.71	ACER3
ENSG00000078140	UBE2K	-0.100924	0.22513	0.374606	5836.33	5307.82	5412.35	4979.61	UBE2K
ENSG00000078142	PIK3C3	-0.000716076	0.994328	0.997028	1336.38	1373.48	1350.06	1358.37	PIK3C3
ENSG00000078177	N4BP2	-0.197352	0.153202	0.279952	722.17	753.74	704.761	582.766	N4BP2
ENSG00000078237	TIGAR	-0.824903	2.41527e-11	4.42034e-10	1320.95	1147.36	727.886	665.866	TIGAR
ENSG00000078246	TULP3	-0.066435	0.548771	0.698802	1225.69	1279.5	1119.91	1272.07	TULP3
ENSG00000078269	SYNJ2	-0.537425	3.13899e-06	2.40767e-05	1149.48	1121.3	811.577	753.228	SYNJ2
ENSG00000078304	PPP2R5C	-0.115898	0.144226	0.267915	4100.76	3903.63	3643.84	3742.7	PPP2R5C
ENSG00000078319	PMS2P1	0.0293394	0.870045	0.923361	343.847	294.982	330.357	321.747	PMS2P1
ENSG00000078369	GNB1	0.136782	0.0378084	0.0939256	23151.2	23484.1	26202.8	25070.7	GNB1
ENSG00000078399	HOXA9	-0.832894	1.80479e-20	8.79583e-19	3234.34	3043.81	1706.84	1817.55	HOXA9
ENSG00000078403	MLLT10	0.184426	0.0484794	0.114797	2062.18	2063.95	2472.17	2217.07	MLLT10
ENSG00000078487	ZCWPW1	0.00370638	0.989884	0.994527	115.221	99.5681	102.411	112.931	ZCWPW1
ENSG00000078618	NRDC	0.223313	0.00188993	0.00738519	7718.87	7286.15	8791.9	8725.51	NRDC
ENSG00000078668	VDAC3	-0.12535	0.115113	0.225545	6652.85	5997.35	5731.69	5866.02	VDAC3
ENSG00000078674	PCM1	0.185766	0.0247555	0.0663846	4780.29	4767.17	5754.82	5105.33	PCM1
ENSG00000078687	TNRC6C	0.702325	6.29589e-09	8.1457e-08	1144.04	1383.72	2245.33	1867.62	TNRC6C
ENSG00000078699	CBFA2T2	0.412026	0.00103334	0.00438241	665.013	741.643	974.553	897.055	CBFA2T2
ENSG00000078747	ITCH	-0.278232	0.00968636	0.0302263	1554.12	1446.99	1167.26	1307.23	ITCH
ENSG00000078804	TP53INP2	0.20797	0.154024	0.281178	464.511	473.647	564.91	518.843	TP53INP2
ENSG00000078808	SDF4	0.185003	0.0114004	0.0347379	7285.2	7661.16	8288.65	8702.07	SDF4
ENSG00000078814	MYH7B	0.847327	0.234185	0.385897	16.3305	10.236	30.8333	17.0462	MYH7B
ENSG00000078900	TP73	0.0735754	0.489134	0.647214	1112.29	1173.42	1196.99	1208.15	TP73
ENSG00000078902	TOLLIP	0.226334	0.0421273	0.102641	1214.81	1214.36	1308.21	1533.09	TOLLIP
ENSG00000078967	UBE2D4	-0.649902	2.01158e-05	0.000130033	543.442	593.687	367.797	356.904	UBE2D4
ENSG00000079101	CLUL1	-0.33553	0.443447	0.607918	55.3422	48.3883	37.4404	44.7462	CLUL1
ENSG00000079102	RUNX1T1	-0.825185	0.175457	0.310435	25.403	40.0134	22.0238	14.9154	RUNX1T1
ENSG00000079134	THOC1	-0.298751	0.00383876	0.0136397	1481.54	1403.26	1156.25	1188.97	THOC1
ENSG00000079150	FKBP7	-0.0973991	0.584424	0.72796	335.682	311.732	295.119	310.027	FKBP7
ENSG00000079156	OSBPL6	0.188185	0.0712748	0.155726	1299.18	1246	1514.14	1386.07	OSBPL6
ENSG00000079215	SLC1A3	0.832076	2.95311e-19	1.31713e-17	1445.25	1578.2	2713.33	2668.79	SLC1A3
ENSG00000079246	XRCC5	0.123745	0.0793867	0.169126	25320.4	23492.5	25935.2	27249.4	XRCC5
ENSG00000079257	LXN	-0.12025	0.523776	0.678376	301.206	274.51	270.893	258.889	LXN
ENSG00000079277	MKNK1	0.238425	0.0374417	0.0931747	850.999	851.447	983.362	1024.9	MKNK1
ENSG00000079308	TNS1	0.173112	0.643354	0.774024	53.5277	74.4435	79.2856	64.9886	TNS1
ENSG00000079313	REXO1	0.416156	1.43e-06	1.17307e-05	3117.31	3442.08	4217.56	4534.28	REXO1
ENSG00000079332	SAR1A	0.115568	0.12899	0.245661	4669.61	4633.18	4909.1	5169.25	SAR1A
ENSG00000079335	CDC14A	0.228714	0.140873	0.262895	383.766	391.759	458.095	450.658	CDC14A
ENSG00000079337	RAPGEF3	0.536982	0.0296719	0.0771131	157.861	157.262	275.297	182.181	RAPGEF3
ENSG00000079387	SENP1	-0.401861	0.000110282	0.000599999	1924.27	1915.99	1563.69	1343.45	SENP1
ENSG00000079432	CIC	0.580271	3.35444e-12	7.08886e-11	3163.58	3523.97	4999.4	4998.79	CIC
ENSG00000079459	FDFT1	-0.108784	0.178488	0.314566	10950.5	9618.1	9311.66	9763.2	FDFT1
ENSG00000079462	PAFAH1B3	0.0636177	0.555505	0.704379	1559.56	1442.34	1455.77	1681.18	PAFAH1B3
ENSG00000079482	OPHN1	-0.519533	0.0130885	0.0390382	282.154	350.815	247.768	193.9	OPHN1
ENSG00000079616	KIF22	-0.0419764	0.593423	0.734634	4927.27	4759.73	4536.9	4872.01	KIF22
ENSG00000079691	CARMIL1	-0.23253	0.0481248	0.11411	1056.94	1157.6	994.374	890.663	CARMIL1
ENSG00000079739	PGM1	0.187907	0.0126411	0.0379845	4657.81	4621.08	5168.98	5400.44	PGM1
ENSG00000079785	DDX1	-0.0596101	0.4217	0.587387	8817.55	8132.95	8075.02	8189.62	DDX1
ENSG00000079805	DNM2	0.479734	1.15108e-12	2.61404e-11	10920.5	11349.8	15514.7	15540.8	DNM2
ENSG00000079819	EPB41L2	0.161931	0.0370766	0.0923985	6279.97	6432.85	7452.85	6770.53	EPB41L2
ENSG00000079931	MOXD1	0.0686275	0.486087	0.644935	1714.7	1644.27	1677.11	1845.25	MOXD1
ENSG00000079950	STX7	0.00952155	0.915713	0.949382	2693.62	2449.19	2640.65	2536.68	STX7
ENSG00000079974	RABL2B	-0.428756	0.000516429	0.0023582	893.64	919.377	700.357	646.689	RABL2B
ENSG00000079999	KEAP1	-0.323819	1.58294e-05	0.000104784	5175.85	5282.69	4159.19	4196.56	KEAP1
ENSG00000080031	PTPRH	-0.109404	0.873534	0.92515	22.6812	15.8192	16.5178	19.177	PTPRH
ENSG00000080189	SLC35C2	-0.0383474	0.679181	0.799118	1848.06	1808.05	1758.6	1801.57	SLC35C2
ENSG00000080200	CRYBG3	0.0503788	0.707527	0.819848	655.941	691.394	746.606	648.82	CRYBG3
ENSG00000080298	RFX3	1.18495	1.51414e-11	2.86795e-10	197.78	208.442	450.386	473.031	RFX3
ENSG00000080345	RIF1	-0.42953	8.49708e-07	7.34551e-06	5473.43	5230.58	4250.59	3697.96	RIF1
ENSG00000080371	RAB21	-0.207251	0.0119383	0.0361672	3382.22	3219.68	2874.1	2844.58	RAB21
ENSG00000080493	SLC4A4	-0.127006	0.395721	0.56203	496.265	510.868	484.523	437.874	SLC4A4
ENSG00000080503	SMARCA2	-0.353823	0.000300205	0.00145939	2099.37	2262.15	1791.64	1621.52	SMARCA2
ENSG00000080546	SESN1	-1.11142	1.37907e-22	8.45471e-21	1947.86	1685.21	873.243	808.628	SESN1
ENSG00000080561	MID2	0.157752	0.289351	0.450245	502.616	568.562	646.398	548.674	MID2
ENSG00000080573	COL5A3	1.49467	0.0971455	0.198314	5.44349	6.5138	20.9226	12.7846	COL5A3
ENSG00000080603	SRCAP	0.296545	0.0689126	0.151519	396.468	511.799	588.035	527.366	SRCAP
ENSG00000080608	PUM3	-0.0804758	0.374085	0.539822	2142.01	2063.95	1952.41	2025.3	PUM3
ENSG00000080644	CHRNA3	0.928429	0.000215337	0.00108988	114.313	98.6376	215.833	189.639	CHRNA3
ENSG00000080802	CNOT4	0.352772	0.00176973	0.00697202	939.909	961.251	1279.58	1148.49	CNOT4
ENSG00000080815	PSEN1	0.300635	0.000449941	0.00208729	2202.8	2147.69	2675.89	2682.64	PSEN1
ENSG00000080819	CPOX	-0.251056	0.00654845	0.0216163	2188.28	2344.97	1948	1861.23	CPOX
ENSG00000080822	CLDND1	0.419504	3.22882e-06	2.46242e-05	2395.14	2146.76	3020.56	3054.46	CLDND1
ENSG00000080823	MOK	0.0585596	0.751005	0.848039	331.146	359.19	310.535	408.043	MOK
ENSG00000080824	HSP90AA1	0.13222	0.0576532	0.131706	104824	98464.5	107384	115416	HSP90AA1
ENSG00000080839	RBL1	-0.397752	7.85757e-05	0.000444213	1544.14	1605.19	1203.6	1186.84	RBL1
ENSG00000080845	DLGAP4	0.152199	0.25686	0.412451	599.691	575.076	632.083	673.324	DLGAP4
ENSG00000080854	IGSF9B	-0.298997	0.310459	0.47287	112.499	118.179	99.1071	88.427	IGSF9B
ENSG00000080947	CROCCP3	0.0441959	0.889637	0.935693	84.3741	146.095	131.042	106.539	CROCCP3
ENSG00000080986	NDC80	-0.298511	0.00239917	0.00908062	1781.84	1716.85	1376.49	1468.1	NDC80
ENSG00000081014	AP4E1	-0.461397	0.000315686	0.00152609	935.373	964.973	746.606	633.905	AP4E1
ENSG00000081019	RSBN1	0.824827	5.49492e-15	1.63248e-13	998.88	905.419	1685.92	1687.57	RSBN1
ENSG00000081026	MAGI3	-0.492448	0.00019589	0.00100493	1154.02	1297.18	975.654	767.078	MAGI3
ENSG00000081041	CXCL2	1.32497	0.000913507	0.00392311	53.5277	27.9163	86.994	117.192	CXCL2
ENSG00000081052	COL4A4	0.517004	0.000293686	0.00143211	458.16	485.744	719.077	631.774	COL4A4
ENSG00000081059	TCF7	-0.00537929	0.96272	0.978282	901.805	916.585	896.368	915.167	TCF7
ENSG00000081087	OSTM1	0.022675	0.807996	0.884224	2005.02	1857.36	1965.62	1958.18	OSTM1
ENSG00000081138	CDH7	-0.571074	0.000632859	0.00282265	428.221	458.758	309.434	287.654	CDH7
ENSG00000081154	PCNP	0.313163	3.32671e-05	0.000203952	6695.49	6156.47	8033.18	7935	PCNP
ENSG00000081177	EXD2	-0.0948245	0.299504	0.461473	2005.93	2067.67	1948	1866.56	EXD2
ENSG00000081181	ARG2	0.110744	0.357512	0.52296	928.115	827.253	922.797	972.698	ARG2
ENSG00000081189	MEF2C	0.158776	0.178291	0.3143	960.776	875.641	1069.25	981.221	MEF2C
ENSG00000081307	UBA5	-0.344469	0.00183699	0.00721083	1530.53	1334.4	1116.61	1139.96	UBA5
ENSG00000081320	STK17B	0.212495	0.0354168	0.0890036	1494.24	1399.54	1608.84	1744.04	STK17B
ENSG00000081377	CDC14B	-0.126342	0.171399	0.30519	1993.22	1914.13	1809.25	1770.67	CDC14B
ENSG00000081386	ZNF510	-0.497911	6.77797e-05	0.000389784	860.979	872.85	600.148	627.512	ZNF510
ENSG00000081479	LRP2	0.217632	0.0564573	0.129688	1036.08	1201.33	1340.15	1261.42	LRP2
ENSG00000081665	ZNF506	-0.53124	0.0021752	0.0083274	406.447	484.813	323.75	292.981	ZNF506
ENSG00000081692	JMJD4	-0.77261	1.61481e-14	4.53348e-13	2026.79	1944.84	1111.1	1213.47	JMJD4
ENSG00000081721	DUSP12	-0.227598	0.0476208	0.113196	1055.13	1013.36	854.523	911.971	DUSP12
ENSG00000081760	AACS	0.362224	4.72615e-05	0.000281203	1923.37	1923.43	2538.24	2406.71	AACS
ENSG00000081791	KIAA0141	0.224351	0.0255745	0.0681489	1373.57	1285.08	1558.18	1548.01	KIAA0141
ENSG00000081803	CADPS2	0.24378	0.0138499	0.040839	1428.01	1340.91	1623.15	1655.61	CADPS2
ENSG00000081853	PCDHGA2	-0.285786	0.63541	0.767767	30.8464	26.9858	15.4167	31.9616	PCDHGA2
ENSG00000081870	HSPB11	0.0351051	0.75565	0.851443	1273.78	1101.76	1209.11	1225.19	HSPB11
ENSG00000081913	PHLPP1	0.639911	3.71471e-11	6.64435e-10	1304.62	1385.58	2151.72	2040.21	PHLPP1
ENSG00000081923	ATP8B1	-0.340087	0.217566	0.365171	156.047	165.637	154.167	100.146	ATP8B1
ENSG00000081985	IL12RB2	2.31141	5.44166e-06	3.95861e-05	14.516	13.0276	79.2856	57.5309	IL12RB2
ENSG00000082014	SMARCD3	0.0789725	0.514103	0.670074	813.802	812.364	820.386	897.055	SMARCD3
ENSG00000082068	WDR70	-0.198345	0.0366564	0.0914961	1790.91	1745.7	1548.27	1534.16	WDR70
ENSG00000082146	STRADB	-0.24908	0.0134687	0.039966	2544.83	2162.58	1971.13	1990.14	STRADB
ENSG00000082153	BZW1	0.266461	0.000237712	0.00118925	11058.5	10625.9	12549.2	13533.6	BZW1
ENSG00000082212	ME2	-0.0510186	0.51571	0.671256	4771.22	4507.55	4379.43	4576.9	ME2
ENSG00000082213	C5orf22	-0.408064	5.1428e-05	0.000303805	1573.17	1533.54	1168.36	1172.99	C5orf22
ENSG00000082258	CCNT2	-0.632272	9.80899e-10	1.44593e-08	1550.49	1532.6	981.16	1007.86	CCNT2
ENSG00000082269	FAM135A	0.0356629	0.724974	0.83128	1369.95	1307.41	1378.69	1365.83	FAM135A
ENSG00000082293	COL19A1	0.541709	0.111982	0.220834	58.0639	79.0962	111.22	88.427	COL19A1
ENSG00000082397	EPB41L3	-0.0880965	0.266683	0.423985	4781.2	5060.29	4480.74	4777.19	EPB41L3
ENSG00000082438	COBLL1	0.0302483	0.791164	0.874149	919.95	940.779	970.148	930.082	COBLL1
ENSG00000082458	DLG3	-0.50966	1.46815e-08	1.76524e-07	2383.34	2366.37	1648.48	1687.57	DLG3
ENSG00000082482	KCNK2	-0.441841	0.56107	0.709043	22.6812	13.9582	9.91071	17.0462	KCNK2
ENSG00000082497	SERTAD4	-0.229347	0.0252009	0.0673602	1425.29	1445.13	1258.66	1190.04	SERTAD4
ENSG00000082512	TRAF5	0.334746	0.00535437	0.0181442	715.819	771.42	928.303	947.128	TRAF5
ENSG00000082515	MRPL22	-0.0709536	0.432714	0.597786	2245.44	2115.13	2050.41	2100.94	MRPL22
ENSG00000082516	GEMIN5	-0.372659	1.05602e-05	7.22552e-05	2975.77	2935.86	2246.43	2319.35	GEMIN5
ENSG00000082641	NFE2L1	0.255362	0.000555546	0.00251139	8826.62	9603.21	11179.3	10819	NFE2L1
ENSG00000082684	SEMA5B	0.470618	0.24796	0.402166	42.6407	46.5272	64.9702	58.5962	SEMA5B
ENSG00000082701	GSK3B	0.220809	0.0227275	0.0617478	1583.15	1725.23	1884.14	1970.96	GSK3B
ENSG00000082781	ITGB5	-0.00478253	0.964835	0.97917	1565.91	1493.52	1401.81	1647.09	ITGB5
ENSG00000082805	ERC1	0.23783	0.0148724	0.0433383	2209.15	2484.55	2925.86	2609.13	ERC1
ENSG00000082898	XPO1	-0.432145	6.3241e-10	9.60798e-09	12992.7	12346.4	9505.47	9275.25	XPO1
ENSG00000082996	RNF13	-0.197977	0.0741952	0.16057	1223.88	1143.64	1067.05	997.201	RNF13
ENSG00000083067	TRPM3	-0.294997	0.704066	0.817312	16.3305	16.7498	8.80952	18.1116	TRPM3
ENSG00000083093	PALB2	-1.15373	8.61262e-13	1.98445e-11	646.868	585.312	296.22	257.823	PALB2
ENSG00000083097	DOPEY1	-0.0434287	0.711351	0.822305	977.107	979.862	1005.39	893.859	DOPEY1
ENSG00000083099	LYRM2	-0.359474	4.02984e-05	0.000243192	2636.46	2532.01	2011.87	2016.78	LYRM2
ENSG00000083123	BCKDHB	-0.205003	0.0719205	0.156761	1094.14	1023.6	899.672	937.54	BCKDHB
ENSG00000083168	KAT6A	0.284824	0.00941157	0.0294483	2368.83	2900.5	3454.43	2964.97	KAT6A
ENSG00000083223	ZCCHC6	0.0387971	0.758705	0.853721	749.387	708.144	773.035	724.463	ZCCHC6
ENSG00000083290	ULK2	0.102527	0.214231	0.361531	3761.45	4109.28	4315.56	4134.76	ULK2
ENSG00000083312	TNPO1	0.478382	9.20103e-12	1.81407e-10	10129.4	9599.49	13979.6	13507	TNPO1
ENSG00000083444	PLOD1	0.0239086	0.740119	0.840698	5966.97	5902.44	5999.28	6068.44	PLOD1
ENSG00000083454	P2RX5	-0.121386	0.447833	0.611706	472.676	466.202	389.821	473.031	P2RX5
ENSG00000083457	ITGAE	0.00231724	0.983866	0.990804	1054.22	958.46	992.172	1023.84	ITGAE
ENSG00000083520	DIS3	0.145371	0.0717736	0.156629	3009.34	2969.36	3337.71	3275	DIS3
ENSG00000083535	PIBF1	0.598085	3.65778e-06	2.76525e-05	626.001	641.144	884.255	1033.42	PIBF1
ENSG00000083544	TDRD3	0.120114	0.411898	0.577835	633.259	528.549	596.845	665.866	TDRD3
ENSG00000083635	NUFIP1	-0.771481	3.42527e-08	3.88422e-07	719.448	813.295	449.285	448.528	NUFIP1
ENSG00000083642	PDS5B	-0.0172595	0.862054	0.91922	1432.55	1409.77	1417.23	1391.39	PDS5B
ENSG00000083720	OXCT1	-0.263856	0.00795117	0.0254996	1792.72	1653.58	1415.03	1455.32	OXCT1
ENSG00000083750	RRAGB	0.323217	0.0723627	0.157538	346.569	275.441	379.91	398.454	RRAGB
ENSG00000083799	CYLD	-0.0485367	0.671071	0.794208	986.179	1025.46	1010.89	934.344	CYLD
ENSG00000083807	SLC27A5	0.0298549	0.885435	0.933028	241.328	219.608	216.934	253.562	SLC27A5
ENSG00000083812	ZNF324	-0.076864	0.598683	0.738878	517.132	600.2	530.773	528.432	ZNF324
ENSG00000083814	ZNF671	-1.42926	2.39524e-08	2.78909e-07	238.606	213.094	78.1845	89.4924	ZNF671
ENSG00000083817	ZNF416	-0.831821	0.00011432	0.000618475	270.36	259.622	146.458	151.285	ZNF416
ENSG00000083828	ZNF586	-0.139722	0.398305	0.564498	392.839	380.592	362.291	339.858	ZNF586
ENSG00000083838	ZNF446	0.203017	0.288788	0.449491	239.514	291.26	306.131	304.7	ZNF446
ENSG00000083844	ZNF264	0.110781	0.431395	0.596629	506.245	535.993	567.113	558.262	ZNF264
ENSG00000083845	RPS5	0.429708	2.71803e-09	3.72494e-08	19176.5	18447.1	24178.8	26498.3	RPS5
ENSG00000083857	FAT1	-0.0448778	0.85545	0.914458	4160.64	4947.7	5065.47	3764.01	FAT1
ENSG00000083896	YTHDC1	0.197262	0.0128051	0.0383512	3381.31	3483.95	4002.82	3868.42	YTHDC1
ENSG00000083937	CHMP2B	0.150006	0.0993931	0.201636	2080.32	1941.11	2206.78	2255.42	CHMP2B
ENSG00000084070	SMAP2	-0.186702	0.0364194	0.0910224	2327.09	2310.54	2092.26	1982.68	SMAP2
ENSG00000084072	PPIE	-0.078645	0.395955	0.562181	2430.52	2250.05	2134.11	2298.04	PPIE
ENSG00000084073	ZMPSTE24	-0.0134429	0.86469	0.920251	5463.45	5011.91	5126.04	5252.35	ZMPSTE24
ENSG00000084090	STARD7	-0.774001	2.06904e-26	1.63917e-24	12420.2	11757.4	6880.23	7258.48	STARD7
ENSG00000084092	NOA1	0.331598	0.000944391	0.00404373	1213.9	1204.12	1509.73	1533.09	NOA1
ENSG00000084093	REST	-0.133848	0.271891	0.430136	1019.75	1059.89	1028.51	867.224	REST
ENSG00000084110	HAL	1.18857	0.0234805	0.0634165	17.2377	24.1941	52.8571	41.5501	HAL
ENSG00000084112	SSH1	0.412827	7.35953e-05	0.000420026	1457.95	1632.17	2177.05	1936.87	SSH1
ENSG00000084207	GSTP1	0.231229	0.00372615	0.0133159	4271.33	4249.79	4785.77	5216.13	GSTP1
ENSG00000084234	APLP2	0.352792	8.61542e-08	9.07024e-07	18173.1	18895.6	23500.5	23836.9	APLP2
ENSG00000084444	FAM234B	-0.0130042	0.887115	0.934117	1980.52	1985.78	2021.78	1909.17	FAM234B
ENSG00000084463	WBP11	0.201169	0.0039571	0.0140028	9767.44	9692.54	10891.9	11479.5	WBP11
ENSG00000084623	EIF3I	0.146676	0.07572	0.163051	15239.1	13535.7	15073.1	16780.9	EIF3I
ENSG00000084628	NKAIN1	-0.366292	0.330667	0.49468	74.3944	96.7765	48.4523	84.1655	NKAIN1
ENSG00000084636	COL16A1	2.13353	0.0455086	0.109329	0.907248	7.44435	7.70833	28.7654	COL16A1
ENSG00000084652	TXLNA	-0.130143	0.120747	0.233395	5017.99	5684.69	4948.75	4830.46	TXLNA
ENSG00000084676	NCOA1	0.227029	0.0311735	0.0802584	1132.25	1211.57	1405.12	1338.12	NCOA1
ENSG00000084693	AGBL5	0.015127	0.857602	0.916163	2944.02	2819.55	2843.27	2980.95	AGBL5
ENSG00000084710	EFR3B	-0.323012	0.0455935	0.109483	430.943	425.258	342.47	341.989	EFR3B
ENSG00000084731	KIF3C	-0.170662	0.174911	0.309695	810.173	920.307	786.249	751.097	KIF3C
ENSG00000084733	RAB10	0.0616437	0.429199	0.59449	4734.93	4480.57	4914.61	4703.68	RAB10
ENSG00000084754	HADHA	0.307099	9.74038e-05	0.000540094	6363.44	5861.49	7294.28	7830.59	HADHA
ENSG00000084764	MAPRE3	0.244406	0.0707522	0.154779	606.949	569.493	733.392	660.539	MAPRE3
ENSG00000084774	CAD	0.394912	2.30442e-06	1.8157e-05	7949.31	9267.28	11488.7	11148.2	CAD
ENSG00000085063	CD59	-0.0896033	0.362438	0.527541	2460.46	2268.66	2073.54	2370.48	CD59
ENSG00000085117	CD82	0.370757	0.328234	0.492166	68.9509	46.5272	72.6785	76.7078	CD82
ENSG00000085185	BCORL1	0.302968	0.00366953	0.013146	1522.36	1798.74	2076.84	2019.97	BCORL1
ENSG00000085224	ATRX	0.482459	1.36445e-08	1.64855e-07	2482.23	2569.23	3655.95	3401.78	ATRX
ENSG00000085231	AK6	0.217901	0.0335385	0.0851388	1193.94	1221.8	1375.39	1434.01	AK6
ENSG00000085274	MYNN	0.0550464	0.73886	0.840054	502.616	397.342	448.184	486.881	MYNN
ENSG00000085276	MECOM	-0.142359	0.23751	0.39019	1056.94	1155.73	1080.27	924.755	MECOM
ENSG00000085365	SCAMP1	0.0119394	0.891432	0.93673	2762.57	2747.89	2906.04	2650.68	SCAMP1
ENSG00000085377	PREP	-0.279775	0.00120478	0.00500668	3462.97	3157.33	2712.23	2741.24	PREP
ENSG00000085382	HACE1	0.00711093	0.950567	0.971109	1054.22	1040.35	1116.61	988.678	HACE1
ENSG00000085415	SEH1L	-0.250773	0.00354402	0.0127782	2919.53	2757.2	2405	2366.22	SEH1L
ENSG00000085433	WDR47	0.723259	3.74647e-11	6.68737e-10	805.637	810.503	1357.77	1310.42	WDR47
ENSG00000085449	WDFY1	-0.353136	0.000139676	0.000739512	2491.3	2553.41	2076.84	1872.95	WDFY1
ENSG00000085465	OVGP1	2.36914	4.46133e-37	6.14319e-35	107.055	118.179	550.595	612.597	OVGP1
ENSG00000085491	SLC25A24	-0.164457	0.132587	0.250914	1851.69	1565.17	1576.9	1472.36	SLC25A24
ENSG00000085511	MAP3K4	-0.0362748	0.722055	0.829245	1807.24	1910.41	1939.19	1686.51	MAP3K4
ENSG00000085514	PILRA	1.75531	0.000143862	0.000759127	18.145	26.0552	61.6666	87.3617	PILRA
ENSG00000085552	IGSF9	-0.255311	0.395989	0.562181	102.519	137.72	91.3987	109.735	IGSF9
ENSG00000085563	ABCB1	0.389645	1.93428e-05	0.000125457	1789.09	1918.78	2468.87	2388.6	ABCB1
ENSG00000085644	ZNF213	-0.42231	0.00748465	0.0242183	462.697	512.729	365.595	362.231	ZNF213
ENSG00000085662	AKR1B1	0.0385496	0.659101	0.785754	5927.96	5462.29	5450.89	6247.42	AKR1B1
ENSG00000085719	CPNE3	0.075736	0.346188	0.511001	4000.06	3721.24	4038.06	4099.61	CPNE3
ENSG00000085721	RRN3	0.10667	0.206573	0.351964	2505.82	2464.08	2648.36	2702.88	RRN3
ENSG00000085733	CTTN	0.0327313	0.672291	0.795109	6055.88	6579.87	6597.23	6328.39	CTTN
ENSG00000085741	WNT11	-0.278923	0.166563	0.29843	273.082	252.177	207.024	225.862	WNT11
ENSG00000085760	MTIF2	-0.118212	0.19089	0.331526	2469.53	2721.84	2360.95	2421.62	MTIF2
ENSG00000085788	DDHD2	0.230169	0.00918133	0.0288528	2349.77	2213.76	2746.37	2607	DDHD2
ENSG00000085831	TTC39A	-0.22991	0.0190855	0.053357	1634.86	1639.62	1362.17	1429.75	TTC39A
ENSG00000085832	EPS15	0.113716	0.174424	0.309095	2805.21	2683.69	3009.55	2929.81	EPS15
ENSG00000085840	ORC1	0.0253652	0.783549	0.869552	1940.6	1838.75	1914.97	1931.55	ORC1
ENSG00000085871	MGST2	0.0151402	0.912126	0.947513	663.199	589.964	612.261	654.147	MGST2
ENSG00000085872	CHERP	-0.0332617	0.66804	0.792007	5762.84	6294.2	5926.6	5855.36	CHERP
ENSG00000085978	ATG16L1	0.0699702	0.500989	0.658896	1437.99	1462.81	1430.45	1614.06	ATG16L1
ENSG00000085982	USP40	-0.422772	1.0224e-05	7.01967e-05	2009.56	2135.6	1591.22	1501.13	USP40
ENSG00000085998	POMGNT1	0.0380158	0.673182	0.795512	3931.11	3607.72	3630.62	4109.19	POMGNT1
ENSG00000085999	RAD54L	0.107338	0.244482	0.398475	2199.17	2296.58	2301.49	2540.95	RAD54L
ENSG00000086015	MAST2	0.1931	0.0190589	0.0533072	3256.11	3485.82	3767.17	3939.8	MAST2
ENSG00000086061	DNAJA1	0.0582963	0.376181	0.542043	19309.9	19119.9	19639.7	20374.4	DNAJA1
ENSG00000086062	B4GALT1	0.207345	0.0138135	0.040784	2552.09	2520.84	2863.09	2993.73	B4GALT1
ENSG00000086065	CHMP5	0.251241	0.00305715	0.0111973	2604.71	2568.3	2979.82	3176.98	CHMP5
ENSG00000086102	NFX1	-0.357958	0.000116275	0.000627681	2375.18	2626.92	1939.19	1963.51	NFX1
ENSG00000086159	AQP6	0.288019	0.612961	0.750785	20.8667	27.9163	28.6309	30.8962	AQP6
ENSG00000086189	DIMT1	-0.108723	0.201853	0.346028	3296.94	3081.03	2880.71	3034.22	DIMT1
ENSG00000086200	IPO11	-0.360601	0.000151838	0.000799271	2856.02	2505.02	2113.18	2062.59	IPO11
ENSG00000086232	EIF2AK1	-0.0120068	0.865887	0.920899	6824.32	6753.88	6796.54	6669.32	EIF2AK1
ENSG00000086289	EPDR1	-0.775646	5.69406e-13	1.34046e-11	1667.52	1594.02	1002.08	903.447	EPDR1
ENSG00000086300	SNX10	-0.184993	0.186559	0.326027	674.993	592.756	551.696	563.589	SNX10
ENSG00000086475	SEPHS1	-0.0377356	0.588686	0.731296	8775.81	8687.55	8362.43	8649.87	SEPHS1
ENSG00000086504	MRPL28	-0.19715	0.028379	0.0742201	4403.78	4151.15	3466.54	3995.2	MRPL28
ENSG00000086544	ITPKC	-0.216994	0.0594787	0.134967	1080.53	1179	928.303	1015.31	ITPKC
ENSG00000086589	RBM22	0.129418	0.118981	0.231114	3617.2	3737.06	3839.85	4204.01	RBM22
ENSG00000086598	TMED2	0.138491	0.0465957	0.111278	13816.5	12931.8	14730.6	14713	TMED2
ENSG00000086619	ERO1B	0.571218	3.13145e-08	3.58619e-07	1289.2	1219.01	1760.8	1965.64	ERO1B
ENSG00000086666	ZFAND6	-0.0268449	0.780742	0.868345	3272.44	2808.38	2866.4	3102.4	ZFAND6
ENSG00000086712	TXLNG	0.166541	0.0210349	0.0578693	6180.18	6095.99	6767.91	7010.24	TXLNG
ENSG00000086717	PPEF1	0.181422	0.636398	0.76844	50.8059	70.7213	77.0833	60.727	PPEF1
ENSG00000086730	LAT2	0.299724	0.512191	0.66846	37.1972	40.9439	39.6428	56.4655	LAT2
ENSG00000086758	HUWE1	0.370016	0.037261	0.0928048	15986.6	19505.1	24617.1	21251.3	HUWE1
ENSG00000086827	ZW10	-0.574621	3.01472e-06	2.32365e-05	949.889	911.002	616.666	632.839	ZW10
ENSG00000086848	ALG9	-0.103316	0.598202	0.738652	282.154	298.704	238.958	301.504	ALG9
ENSG00000086967	MYBPC2	1.81641	0.00180822	0.00710913	8.16524	19.5414	46.25	51.1385	MYBPC2
ENSG00000087008	ACOX3	0.0500986	0.823144	0.894665	184.171	177.734	187.202	187.508	ACOX3
ENSG00000087053	MTMR2	-0.140199	0.118775	0.230838	2256.33	2182.12	1971.13	2056.2	MTMR2
ENSG00000087074	PPP1R15A	2.95678	3.11905e-215	3.6077e-212	1167.63	1384.65	9400.85	10411	PPP1R15A
ENSG00000087076	HSD17B14	0.155904	0.658673	0.785374	61.6929	75.374	74.8809	77.7732	HSD17B14
ENSG00000087077	TRIP6	-0.147382	0.0697831	0.153006	4986.24	4676.91	4196.63	4527.89	TRIP6
ENSG00000087085	ACHE	0.466849	0.158799	0.287685	72.5799	69.7908	85.8928	110.8	ACHE
ENSG00000087086	FTL	0.440315	1.17064e-08	1.44047e-07	4896.42	4920.71	6383.6	6936.73	FTL
ENSG00000087087	SRRT	0.733831	1.03488e-19	4.75005e-18	13638.7	15880.7	24285.6	24805.4	SRRT
ENSG00000087088	BAX	-0.188272	0.0739474	0.160153	1780.02	1548.42	1484.4	1437.21	BAX
ENSG00000087095	NLK	0.0322186	0.778663	0.86718	995.251	920.307	973.452	985.482	NLK
ENSG00000087111	PIGS	-0.297559	9.2279e-05	0.000514308	7620.89	7193.1	5837.41	6215.46	PIGS
ENSG00000087116	ADAMTS2	0.210077	0.248237	0.402402	264.009	285.677	320.446	315.354	ADAMTS2
ENSG00000087152	ATXN7L3	-0.0692278	0.377724	0.543454	3633.53	3680.3	3481.96	3489.14	ATXN7L3
ENSG00000087157	PGS1	-0.106834	0.248924	0.403026	1876.19	1835.96	1726.67	1720.6	PGS1
ENSG00000087191	PSMC5	0.0570712	0.428539	0.593908	9679.43	9124.91	9583.65	9979.47	PSMC5
ENSG00000087206	UIMC1	0.457319	4.6224e-07	4.20328e-06	1613.99	1620.08	2222.2	2218.13	UIMC1
ENSG00000087245	MMP2	0.229458	0.551841	0.701373	63.5074	78.1656	56.1607	109.735	MMP2
ENSG00000087253	LPCAT2	0.352643	0.0122098	0.0368994	562.494	512.729	641.993	730.855	LPCAT2
ENSG00000087258	GNAO1	-0.138161	0.675452	0.796563	84.3741	141.443	117.827	87.3617	GNAO1
ENSG00000087263	OGFOD1	-0.347275	4.73581e-05	0.000281681	3680.71	3368.57	2762.88	2778.53	OGFOD1
ENSG00000087266	SH3BP2	-0.181453	0.106227	0.212249	1201.2	1311.14	1166.16	1049.41	SH3BP2
ENSG00000087269	NOP14	-0.0612031	0.392221	0.55843	7040.25	7295.46	6911.07	6829.13	NOP14
ENSG00000087274	ADD1	-0.00961676	0.897749	0.940236	5197.63	5300.38	5322.05	5106.4	ADD1
ENSG00000087299	L2HGDH	0.0217405	0.82864	0.89831	1752.8	1564.24	1669.4	1698.23	L2HGDH
ENSG00000087301	TXNDC16	0.310555	0.000322195	0.00155323	2110.26	2070.46	2577.88	2607	TXNDC16
ENSG00000087302	RTRAF	-0.199254	0.0161874	0.0465447	5581.39	4990.5	4526.99	4681.31	RTRAF
ENSG00000087303	NID2	0.385188	0.00370957	0.0132676	1042.43	1294.39	1694.73	1357.3	NID2
ENSG00000087338	GMCL1	-0.207531	0.0390768	0.09651	1746.45	1609.84	1493.21	1413.77	GMCL1
ENSG00000087365	SF3B2	0.0414267	0.535497	0.688216	12363.1	12651.7	12856.4	12886.9	SF3B2
ENSG00000087448	KLHL42	0.137089	0.137983	0.259064	2390.6	2398.01	2793.72	2472.76	KLHL42
ENSG00000087460	GNAS	0.363224	1.50826e-07	1.51964e-06	29716	28979.9	36250.1	39249.9	GNAS
ENSG00000087470	DNM1L	-0.0502644	0.519073	0.674348	6502.25	5921.05	6027.91	5970.42	DNM1L
ENSG00000087494	PTHLH	0.115492	0.777575	0.866469	53.5277	50.2493	48.4523	63.9232	PTHLH
ENSG00000087495	PHACTR3	-0.417997	0.251002	0.405521	84.3741	80.9573	73.7797	50.0731	PHACTR3
ENSG00000087502	ERGIC2	0.0355775	0.686835	0.805309	2347.96	2242.61	2305.89	2399.25	ERGIC2
ENSG00000087510	TFAP2C	1.29461	1.43105e-15	4.53079e-14	270.36	292.191	617.767	761.751	TFAP2C
ENSG00000087586	AURKA	-0.0978668	0.191139	0.331858	4794.81	4769.97	4489.55	4447.99	AURKA
ENSG00000087589	CASS4	2.12585	7.58847e-06	5.35615e-05	12.7015	22.333	75.9821	76.7078	CASS4
ENSG00000087842	PIR	0.162002	0.325412	0.489415	477.213	455.036	449.285	593.42	PIR
ENSG00000087884	AAMDC	0.189258	0.261652	0.418209	347.476	334.065	411.845	365.427	AAMDC
ENSG00000087903	RFX2	-0.147181	0.508501	0.665245	206.853	200.067	197.113	170.462	RFX2
ENSG00000087995	METTL2A	-0.463051	6.98548e-07	6.14906e-06	2088.49	2031.38	1485.5	1503.26	METTL2A
ENSG00000088002	SULT2B1	-0.651243	0.284553	0.444573	29.0319	28.8468	19.8214	17.0462	SULT2B1
ENSG00000088035	ALG6	-0.193686	0.060596	0.136982	1549.58	1433.04	1272.98	1334.93	ALG6
ENSG00000088038	CNOT3	0.35986	1.15604e-05	7.84103e-05	3089.18	3041.02	3793.6	4072.97	CNOT3
ENSG00000088179	PTPN4	-0.510732	0.000267684	0.00131904	796.564	939.849	657.41	561.458	PTPN4
ENSG00000088205	DDX18	-0.000915085	0.990077	0.994664	9179.54	8502.37	8728.03	8942.85	DDX18
ENSG00000088247	KHSRP	0.251386	0.000307568	0.00149184	32950.4	35856.6	41497.2	40406.9	KHSRP
ENSG00000088256	GNA11	0.291621	0.000227635	0.00114411	4906.4	5271.53	6018	6439.19	GNA11
ENSG00000088280	ASAP3	-0.316918	0.0604309	0.136698	387.395	444.8	324.851	343.054	ASAP3
ENSG00000088298	EDEM2	-0.0306145	0.835933	0.902488	571.566	532.271	496.636	583.832	EDEM2
ENSG00000088305	DNMT3B	-0.345914	0.00140824	0.0057341	1359.97	1255.3	1035.12	1022.77	DNMT3B
ENSG00000088325	TPX2	-0.0414436	0.538715	0.691064	11166.4	10995.3	10767.4	10766.8	TPX2
ENSG00000088340	FER1L4	0.860278	0.0572984	0.131186	42.6407	27.9163	78.1845	50.0731	FER1L4
ENSG00000088356	PDRG1	0.273157	0.00888498	0.028074	1140.41	1149.22	1339.05	1427.62	PDRG1
ENSG00000088367	EPB41L1	-0.224781	0.119523	0.231907	705.839	762.115	700.357	556.132	EPB41L1
ENSG00000088386	SLC15A1	0.00339288	0.991064	0.995137	108.87	93.9849	92.4999	110.8	SLC15A1
ENSG00000088387	DOCK9	-0.0260454	0.824059	0.895324	875.495	939.849	896.368	886.401	DOCK9
ENSG00000088448	ANKRD10	1.9249	9.14084e-103	4.53124e-100	1126.8	1103.62	4071.1	4397.91	ANKRD10
ENSG00000088451	TGDS	-0.715383	2.42206e-06	1.89719e-05	635.074	566.701	362.291	369.689	TGDS
ENSG00000088538	DOCK3	0.432563	0.000204134	0.00104199	778.419	854.239	1079.17	1123.98	DOCK3
ENSG00000088543	C3orf18	0.475042	0.380861	0.546744	26.3102	26.0552	45.1488	27.7	C3orf18
ENSG00000088682	COQ9	-0.449937	1.87136e-06	1.50176e-05	2099.37	2032.31	1550.47	1474.49	COQ9
ENSG00000088727	KIF9	-0.113436	0.608323	0.747321	192.337	236.358	190.506	205.62	KIF9
ENSG00000088756	ARHGAP28	-0.128016	0.446233	0.61029	366.528	364.773	331.458	337.727	ARHGAP28
ENSG00000088766	CRLS1	-0.063015	0.519423	0.6746	1565	1539.12	1516.34	1455.32	CRLS1
ENSG00000088808	PPP1R13B	0.334649	0.000867499	0.00374592	1252.91	1315.79	1579.11	1659.87	PPP1R13B
ENSG00000088812	ATRN	0.0756712	0.393802	0.559835	2513.08	2694.85	2838.87	2649.62	ATRN
ENSG00000088826	SMOX	0.858743	2.32646e-10	3.74783e-09	484.471	467.133	806.071	919.428	SMOX
ENSG00000088832	FKBP1A	-0.0922887	0.239158	0.392061	12472.9	11061.4	10820.3	11255.8	FKBP1A
ENSG00000088833	NSFL1C	0.0251004	0.741629	0.841658	4232.31	4248.86	4267.11	4362.76	NSFL1C
ENSG00000088836	SLC4A11	-0.0559793	0.753347	0.849787	326.609	313.593	294.018	321.747	SLC4A11
ENSG00000088854	C20orf194	0.289328	0.063091	0.141425	377.415	375.94	464.702	455.985	C20orf194
ENSG00000088876	ZNF343	-0.0417365	0.71756	0.826382	984.365	1069.19	1036.22	958.848	ZNF343
ENSG00000088881	EBF4	0.572173	6.21394e-06	4.46779e-05	773.883	975.209	1326.93	1273.14	EBF4
ENSG00000088888	MAVS	-0.228207	0.0151333	0.043973	4130.7	4877.91	3981.9	3708.61	MAVS
ENSG00000088899	LZTS3	0.564746	0.000986741	0.00419915	407.355	592.756	795.059	683.978	LZTS3
ENSG00000088930	XRN2	0.209345	0.00384283	0.0136513	5275.65	5270.6	6089.58	6103.6	XRN2
ENSG00000088970	KIZ	-0.216497	0.144755	0.268667	561.587	510.868	476.815	446.397	KIZ
ENSG00000088986	DYNLL1	0.0850574	0.269686	0.427715	6467.77	5949.89	6472.79	6699.15	DYNLL1
ENSG00000088992	TESC	-0.0738425	0.686179	0.804841	365.621	333.135	294.018	369.689	TESC
ENSG00000089006	SNX5	0.55462	1.81046e-12	3.97615e-11	4435.54	4086.95	6149.04	6368.88	SNX5
ENSG00000089009	RPL6	0.338737	6.69423e-06	4.78553e-05	68380.2	62297.1	78845.2	86415.6	RPL6
ENSG00000089022	MAPKAPK5	0.0037045	0.968413	0.981308	1924.27	1823.87	1838.99	1918.76	MAPKAPK5
ENSG00000089048	ESF1	0.0752594	0.465584	0.627273	1245.65	1291.59	1304.91	1367.96	ESF1
ENSG00000089050	RBBP9	-0.8742	4.61898e-12	9.57458e-11	1071.46	966.835	550.595	561.458	RBBP9
ENSG00000089053	ANAPC5	-0.0818868	0.295154	0.456206	9332.86	8548.9	8127.88	8767.06	ANAPC5
ENSG00000089057	SLC23A2	0.31094	0.000107052	0.000585175	3099.16	3263.42	3975.29	3917.42	SLC23A2
ENSG00000089060	SLC8B1	-0.0813358	0.707683	0.81992	219.554	243.802	191.607	246.104	SLC8B1
ENSG00000089063	TMEM230	0.0212704	0.774644	0.86487	5926.15	5634.44	5916.69	5815.94	TMEM230
ENSG00000089091	DZANK1	-0.114713	0.678026	0.798301	129.737	120.971	107.917	123.585	DZANK1
ENSG00000089094	KDM2B	-0.360787	2.77249e-05	0.000172867	3825.87	4280.5	3146.1	3166.33	KDM2B
ENSG00000089101	CFAP61	-0.202159	0.817842	0.890968	8.16524	16.7498	9.91071	11.7192	CFAP61
ENSG00000089123	TASP1	0.179927	0.228666	0.379075	448.181	434.564	516.458	483.685	TASP1
ENSG00000089154	GCN1	0.12982	0.0954531	0.195735	14270.1	16229.6	16907.7	16463.4	GCN1
ENSG00000089157	RPLP0	0.393814	1.7066e-08	2.02804e-07	102721	95145.3	126105	133865	RPLP0
ENSG00000089159	PXN	-0.223225	0.0182856	0.0514856	1786.37	1777.34	1522.95	1529.89	PXN
ENSG00000089163	SIRT4	0.23587	0.595107	0.735742	44.4552	39.0828	42.9464	55.4001	SIRT4
ENSG00000089177	KIF16B	0.306969	0.0199777	0.0553253	615.114	688.602	847.916	764.947	KIF16B
ENSG00000089195	TRMT6	-0.41317	1.49095e-05	9.9111e-05	1865.3	1896.45	1390.8	1434.01	TRMT6
ENSG00000089199	CHGB	0.384134	0.484315	0.643602	21.774	28.8468	31.9345	34.0924	CHGB
ENSG00000089220	PEBP1	0.0742324	0.333598	0.497731	9163.21	8378.61	8965.88	9502.18	PEBP1
ENSG00000089234	BRAP	-0.331682	0.00107661	0.0045437	1650.28	1716.85	1277.38	1397.79	BRAP
ENSG00000089248	ERP29	0.329708	4.14391e-05	0.000249729	2926.78	3040.09	3716.51	3782.12	ERP29
ENSG00000089280	FUS	0.327337	0.0717784	0.156629	30516.2	38886.5	45145.5	41933.6	FUS
ENSG00000089289	IGBP1	0.262117	0.00536251	0.0181682	1986.87	1887.14	2212.29	2433.34	IGBP1
ENSG00000089327	FXYD5	0.200016	0.0218867	0.0598384	2074.88	2134.67	2413.81	2421.62	FXYD5
ENSG00000089335	ZNF302	-0.725832	4.17311e-13	9.97292e-12	1984.15	1839.68	1156.25	1155.94	ZNF302
ENSG00000089351	GRAMD1A	0.554625	4.80733e-14	1.27919e-12	6631.99	6302.57	9243.38	9754.68	GRAMD1A
ENSG00000089486	CDIP1	0.0804296	0.468981	0.630121	1064.2	990.098	1076.96	1095.22	CDIP1
ENSG00000089505	CMTM1	-0.425092	0.273394	0.431845	61.6929	88.4016	63.869	47.9424	CMTM1
ENSG00000089558	KCNH4	0.945857	0.219233	0.367138	15.4232	6.5138	24.2262	18.1116	KCNH4
ENSG00000089597	GANAB	0.36108	8.98995e-08	9.43592e-07	18594.1	19749.9	24759.1	24489	GANAB
ENSG00000089639	GMIP	-0.335355	0.0578751	0.132036	374.694	399.203	278.601	334.531	GMIP
ENSG00000089682	RBM41	0.0748881	0.544795	0.695576	1142.23	1092.46	1306.01	1048.34	RBM41
ENSG00000089685	BIRC5	0.150562	0.0657203	0.145924	11944.8	10864.1	11922.6	13395.1	BIRC5
ENSG00000089692	LAG3	3.31835	7.19185e-16	2.34109e-14	19.9595	11.1665	127.738	183.246	LAG3
ENSG00000089693	MLF2	0.0245375	0.724701	0.8312	10462.4	10050.8	10271.9	10593.1	MLF2
ENSG00000089723	OTUB2	-1.28878	4.70675e-09	6.2385e-08	327.517	281.024	125.536	123.585	OTUB2
ENSG00000089737	DDX24	-0.133137	0.0638527	0.142717	9320.16	9016.97	8133.39	8587.01	DDX24
ENSG00000089775	ZBTB25	-0.409498	0.0407628	0.0999061	371.972	474.577	374.404	263.15	ZBTB25
ENSG00000089818	NECAP1	-0.540706	5.12929e-08	5.62892e-07	1844.44	1807.12	1210.21	1299.77	NECAP1
ENSG00000089820	ARHGAP4	0.377187	0.0520284	0.121395	217.74	251.247	318.244	290.85	ARHGAP4
ENSG00000089847	ANKRD24	0.240531	0.482743	0.642152	65.3219	128.415	122.232	106.539	ANKRD24
ENSG00000089876	DHX32	-0.405961	5.44184e-05	0.000319621	1885.26	1927.16	1354.46	1522.44	DHX32
ENSG00000089902	RCOR1	0.0581279	0.509712	0.666358	2187.38	2114.19	2251.93	2226.66	RCOR1
ENSG00000089916	GPATCH2L	-0.270814	0.0205094	0.0565991	1623.07	1752.21	1551.58	1246.5	GPATCH2L
ENSG00000090006	LTBP4	0.383114	0.0677639	0.149467	3280.61	4394.03	5094.1	4914.63	LTBP4
ENSG00000090013	BLVRB	0.0574496	0.588897	0.731327	1388.09	1258.09	1333.54	1420.16	BLVRB
ENSG00000090020	SLC9A1	0.202941	0.0547463	0.126394	1398.07	1603.33	1789.43	1665.2	SLC9A1
ENSG00000090054	SPTLC1	0.27578	0.00168963	0.00669905	2007.74	2023.93	2398.39	2482.35	SPTLC1
ENSG00000090060	PAPOLA	-0.0549973	0.433533	0.598488	12144.4	11402.9	11362.1	11304.8	PAPOLA
ENSG00000090061	CCNK	0.198006	0.0555989	0.128089	1460.67	1499.11	1808.15	1587.43	CCNK
ENSG00000090097	PCBP4	0.183082	0.210389	0.356844	515.317	507.146	535.178	625.382	PCBP4
ENSG00000090238	YPEL3	-0.124075	0.742336	0.841991	62.6001	66.0686	59.4642	58.5962	YPEL3
ENSG00000090263	MRPS33	0.0277641	0.769418	0.861141	1981.43	1831.31	1987.65	1899.58	MRPS33
ENSG00000090266	NDUFB2	0.000133462	0.998897	0.999454	2444.13	2151.42	2227.71	2368.35	NDUFB2
ENSG00000090273	NUDC	0.126739	0.0637366	0.142577	12437.5	12959.7	13661.4	14067.4	NUDC
ENSG00000090316	MAEA	-0.302897	0.00154011	0.00619687	3478.39	3078.24	2509.61	2805.16	MAEA
ENSG00000090339	ICAM1	0.443316	0.654234	0.782285	15.4232	4.65272	23.125	4.26154	ICAM1
ENSG00000090372	STRN4	0.121388	0.0973822	0.198611	6256.38	6582.66	6898.95	7066.71	STRN4
ENSG00000090376	IRAK3	-1.04742	0.288153	0.448824	9.97973	16.7498	3.30357	9.58848	IRAK3
ENSG00000090432	MUL1	-0.998656	6.35081e-23	3.99227e-21	1930.62	1859.23	964.642	932.213	MUL1
ENSG00000090447	TFAP4	-0.0650665	0.516578	0.672033	1510.57	1525.16	1507.53	1394.59	TFAP4
ENSG00000090470	PDCD7	-0.00846222	0.936231	0.962047	1202.1	1260.89	1257.56	1191.1	PDCD7
ENSG00000090487	SPG21	-0.0471793	0.644874	0.774723	1632.14	1465.61	1482.2	1516.04	SPG21
ENSG00000090520	DNAJB11	0.791202	3.69339e-24	2.53282e-22	2890.49	2891.2	5094.1	4911.43	DNAJB11
ENSG00000090530	P3H2	0.764265	1.16863e-05	7.91401e-05	283.061	245.663	425.059	473.031	P3H2
ENSG00000090534	THPO	0.341743	0.669396	0.793036	18.145	7.44435	15.4167	17.0462	THPO
ENSG00000090539	CHRD	0.69008	0.00248116	0.00935248	132.458	159.123	245.565	224.796	CHRD
ENSG00000090565	RAB11FIP3	-0.0419364	0.672248	0.795109	1860.77	2100.24	1864.31	1982.68	RAB11FIP3
ENSG00000090581	GNPTG	0.147678	0.260787	0.417134	633.259	602.992	669.523	699.959	GNPTG
ENSG00000090612	ZNF268	-0.636531	6.43414e-08	6.96109e-07	1049.69	1082.22	695.952	675.455	ZNF268
ENSG00000090615	GOLGA3	-0.062343	0.595124	0.735742	1701.09	2196.08	1899.55	1832.46	GOLGA3
ENSG00000090621	PABPC4	0.361879	2.80923e-08	3.23639e-07	14588.6	14563.9	18694.9	18768.9	PABPC4
ENSG00000090661	CERS4	-0.0296522	0.887345	0.934302	271.267	214.025	242.262	233.32	CERS4
ENSG00000090674	MCOLN1	0.231325	0.0536471	0.124336	833.761	777.934	911.785	980.155	MCOLN1
ENSG00000090686	USP48	0.0230062	0.765623	0.858665	3983.73	4059.96	4035.86	4136.89	USP48
ENSG00000090776	EFNB1	-0.322814	0.00377244	0.0134564	1138.6	1151.08	887.559	942.867	EFNB1
ENSG00000090857	PDPR	-0.40792	0.000466158	0.00215503	1395.35	1503.76	1190.39	995.071	PDPR
ENSG00000090861	AARS	-0.163979	0.0280716	0.0735865	8203.34	8608.46	7761.18	7244.63	AARS
ENSG00000090863	GLG1	0.0389646	0.637883	0.769469	3969.21	4313.07	4384.94	4124.11	GLG1
ENSG00000090889	KIF4A	-0.0606067	0.426952	0.592277	5448.93	5764.72	5487.23	5265.14	KIF4A
ENSG00000090905	TNRC6A	0.0123024	0.897066	0.939918	2375.18	2564.58	2639.55	2342.78	TNRC6A
ENSG00000090924	PLEKHG2	0.00136296	0.99023	0.994704	1688.39	2051.85	1963.42	1780.26	PLEKHG2
ENSG00000090932	DLL3	0.0491685	0.765558	0.858649	355.641	365.704	378.809	367.558	DLL3
ENSG00000090971	NAT14	-0.0607971	0.61587	0.753028	821.967	808.642	763.124	800.105	NAT14
ENSG00000090975	PITPNM2	0.497019	0.000730375	0.00320405	463.604	569.493	766.428	691.436	PITPNM2
ENSG00000090989	EXOC1	-0.140694	0.251425	0.406091	831.04	792.823	743.303	729.789	EXOC1
ENSG00000091009	RBM27	0.24076	0.0421221	0.102641	1076.9	1085.01	1156.25	1397.79	RBM27
ENSG00000091039	OSBPL8	0.102738	0.209129	0.355167	3385.85	3286.68	3693.39	3472.09	OSBPL8
ENSG00000091073	DTX2	-0.214936	0.22806	0.378392	340.218	390.828	294.018	335.597	DTX2
ENSG00000091106	NLRC4	0.573998	0.359659	0.524848	21.774	17.6803	39.6428	19.177	NLRC4
ENSG00000091127	PUS7	-0.00614163	0.944702	0.967257	2468.62	2483.62	2365.36	2565.45	PUS7
ENSG00000091129	NRCAM	-0.0637751	0.535024	0.687911	1446.15	1422.8	1433.75	1311.49	NRCAM
ENSG00000091136	LAMB1	0.394411	1.42996e-06	1.17307e-05	4947.23	5601.87	6956.21	6909.03	LAMB1
ENSG00000091137	SLC26A4	0.0278056	0.957355	0.975217	48.9914	24.1941	35.2381	39.4193	SLC26A4
ENSG00000091140	DLD	-0.233079	0.00183389	0.00720029	7002.14	6563.12	5817.58	5724.32	DLD
ENSG00000091157	WDR7	0.237256	0.0522703	0.121813	828.318	947.293	1098.99	994.005	WDR7
ENSG00000091164	TXNL1	0.0785604	0.444597	0.608869	2125.68	1815.49	2014.08	2147.82	TXNL1
ENSG00000091262	ABCC6	-0.171659	0.674538	0.796016	56.2494	58.6242	58.363	43.6808	ABCC6
ENSG00000091317	CMTM6	-0.335199	0.000422983	0.00198238	2740.8	2438.95	1995.36	2110.53	CMTM6
ENSG00000091409	ITGA6	-0.228066	0.0092847	0.0291321	2382.43	2367.3	2046.01	2009.32	ITGA6
ENSG00000091428	RAPGEF4	0.149809	0.254246	0.409427	601.506	631.839	699.255	669.062	RAPGEF4
ENSG00000091436	MAP3K20	0.242943	0.00272459	0.0101332	3025.67	3054.97	3684.58	3511.51	MAP3K20
ENSG00000091482	SMPX	0.296283	0.713653	0.824012	12.7015	11.1665	17.619	11.7192	SMPX
ENSG00000091483	FH	-0.0356945	0.689962	0.807314	2076.69	2055.57	1992.05	2039.15	FH
ENSG00000091490	SEL1L3	-0.165427	0.119384	0.231738	1328.21	1464.68	1217.92	1272.07	SEL1L3
ENSG00000091527	CDV3	0.45368	1.96409e-10	3.20876e-09	5856.29	5938.73	7960.5	8192.82	CDV3
ENSG00000091536	MYO15A	0.333232	0.491715	0.649852	34.4754	35.3606	53.9583	34.0924	MYO15A
ENSG00000091542	ALKBH5	-0.0406603	0.598546	0.73887	5876.25	5717.26	5413.45	5857.49	ALKBH5
ENSG00000091592	NLRP1	-0.0515015	0.790457	0.873679	274.896	263.344	242.262	277	NLRP1
ENSG00000091622	PITPNM3	0.184761	0.610265	0.748891	57.1566	73.5129	78.1845	70.3155	PITPNM3
ENSG00000091640	SPAG7	0.138217	0.201649	0.345909	1534.16	1468.4	1515.24	1788.78	SPAG7
ENSG00000091651	ORC6	0.304873	0.00209335	0.00805492	1865.3	1874.11	2139.61	2479.15	ORC6
ENSG00000091656	ZFHX4	0.238133	0.0789651	0.168413	1078.72	1165.04	1522.95	1123.98	ZFHX4
ENSG00000091732	ZC3HC1	-0.384757	0.000161521	0.000845368	2055.82	1805.25	1472.29	1485.15	ZC3HC1
ENSG00000091947	TMEM101	-0.0520993	0.61389	0.751339	1415.31	1313	1317.02	1314.69	TMEM101
ENSG00000091986	CCDC80	-0.815748	2.09001e-05	0.000134702	352.012	409.439	233.452	199.227	CCDC80
ENSG00000092010	PSME1	0.331145	0.00016115	0.000843677	2913.17	2669.73	3385.06	3638.29	PSME1
ENSG00000092020	PPP2R3C	0.0965286	0.360114	0.525305	1185.77	1128.75	1243.24	1231.59	PPP2R3C
ENSG00000092036	HAUS4	0.17427	0.109304	0.216858	1263.8	1140.85	1306.01	1407.38	HAUS4
ENSG00000092068	SLC7A8	-0.0585628	0.700029	0.814752	460.882	530.41	466.904	484.751	SLC7A8
ENSG00000092094	OSGEP	0.209146	0.055979	0.128821	1155.83	1044.07	1249.85	1293.38	OSGEP
ENSG00000092096	SLC22A17	0.445364	0.045517	0.109334	153.325	172.151	227.946	215.208	SLC22A17
ENSG00000092098	RNF31	-0.448164	6.42287e-05	0.000371456	1132.25	1179	855.624	838.459	RNF31
ENSG00000092108	SCFD1	-0.0179907	0.857428	0.916033	2591.1	2216.55	2286.07	2462.11	SCFD1
ENSG00000092140	G2E3	-0.513611	2.62946e-07	2.51356e-06	2220.04	2006.25	1429.34	1530.96	G2E3
ENSG00000092148	HECTD1	0.276267	0.000681692	0.00301411	6723.62	7191.24	8905.32	7946.72	HECTD1
ENSG00000092199	HNRNPC	0.277533	7.53883e-05	0.000429129	41510.2	38342.1	47198.1	49592.7	HNRNPC
ENSG00000092200	RPGRIP1	0.1657	0.799125	0.878744	20.8667	20.472	15.4167	30.8962	RPGRIP1
ENSG00000092201	SUPT16H	-0.336084	2.83044e-07	2.68351e-06	21839.3	22401	17686.2	17360.5	SUPT16H
ENSG00000092203	TOX4	0.116288	0.163589	0.294433	3063.78	3014.03	3410.38	3178.05	TOX4
ENSG00000092208	GEMIN2	-0.576637	1.93959e-06	1.55006e-05	1132.25	1078.5	692.648	789.451	GEMIN2
ENSG00000092295	TGM1	1.23195	3.738e-07	3.45705e-06	97.9828	105.151	258.78	218.404	TGM1
ENSG00000092330	TINF2	-0.153285	0.167896	0.300268	1117.73	1056.17	980.059	974.828	TINF2
ENSG00000092421	SEMA6A	-0.206577	0.0784488	0.16756	1060.57	1129.68	1008.69	889.597	SEMA6A
ENSG00000092439	TRPM7	-1.25546	9.35145e-34	1.18429e-31	1862.58	1832.24	775.237	772.405	TRPM7
ENSG00000092445	TYRO3	0.149697	0.143314	0.266478	2219.13	2108.61	2189.16	2611.26	TYRO3
ENSG00000092470	WDR76	-0.189755	0.05714	0.130908	2040.4	1819.21	1648.48	1735.51	WDR76
ENSG00000092531	SNAP23	-0.153312	0.127867	0.244004	1800.89	1625.66	1509.73	1571.44	SNAP23
ENSG00000092607	TBX15	1.05409	0.139224	0.260576	9.97973	13.0276	27.5297	20.2423	TBX15
ENSG00000092621	PHGDH	0.433676	3.87952e-09	5.20168e-08	15678.2	17232.7	22786.9	21664.6	PHGDH
ENSG00000092758	COL9A3	0.0245645	0.925321	0.95533	125.2	174.012	148.661	155.546	COL9A3
ENSG00000092820	EZR	0.394022	7.07158e-08	7.58762e-07	8954.54	9756.75	12223.2	12363.8	EZR
ENSG00000092841	MYL6	0.177392	0.0266667	0.0705763	10326.3	9218.89	10649.6	11452.9	MYL6
ENSG00000092847	AGO1	-0.309117	0.000501038	0.00229792	2814.28	3072.65	2421.52	2330	AGO1
ENSG00000092850	TEKT2	0.0185051	0.978934	0.987528	14.516	26.9858	12.1131	29.8308	TEKT2
ENSG00000092853	CLSPN	-0.382386	7.65152e-06	5.39576e-05	2895.03	3045.67	2283.87	2273.53	CLSPN
ENSG00000092871	RFFL	-0.135506	0.294021	0.455267	702.21	721.171	666.22	629.643	RFFL
ENSG00000092929	UNC13D	0.573879	0.318068	0.482047	16.3305	28.8468	35.2381	31.9616	UNC13D
ENSG00000092931	MFSD11	0.33486	0.00129217	0.00530962	1259.26	1321.37	1713.45	1541.61	MFSD11
ENSG00000092964	DPYSL2	-0.283951	0.0133134	0.0395934	1535.06	1897.38	1404.02	1414.83	DPYSL2
ENSG00000092969	TGFB2	0.192393	0.462857	0.625105	131.551	172.151	146.458	200.293	TGFB2
ENSG00000092978	GPATCH2	-0.535104	4.33907e-05	0.000260584	797.471	835.628	589.136	538.02	GPATCH2
ENSG00000093000	NUP50	-0.0912358	0.198408	0.341709	6938.64	6923.24	6549.88	6462.63	NUP50
ENSG00000093009	CDC45	0.0046563	0.957885	0.975426	4102.58	3724.03	3730.83	4120.91	CDC45
ENSG00000093010	COMT	0.314612	0.000181729	0.000940913	3027.49	2893.99	3546.93	3817.28	COMT
ENSG00000093144	ECHDC1	0.0684938	0.457684	0.620328	3108.23	2713.46	2991.93	3113.06	ECHDC1
ENSG00000093167	LRRFIP2	0.156953	0.118131	0.230057	1423.47	1375.34	1615.44	1505.39	LRRFIP2
ENSG00000093183	SEC22C	-0.0461308	0.595842	0.736524	2317.11	2347.76	2289.37	2228.79	SEC22C
ENSG00000093217	XYLB	-0.131514	0.423021	0.58833	426.407	413.161	412.946	353.708	XYLB
ENSG00000094631	HDAC6	0.361778	0.000139994	0.000740971	1544.14	1654.51	2095.56	2014.65	HDAC6
ENSG00000094804	CDC6	0.186217	0.0121993	0.0368742	6987.63	6591.97	7545.35	7905.16	CDC6
ENSG00000094841	UPRT	-0.620939	4.4525e-07	4.07012e-06	1106.84	1036.63	739.999	654.147	UPRT
ENSG00000094880	CDC23	-0.0293725	0.722339	0.829478	4183.32	3818.95	3864.07	3977.09	CDC23
ENSG00000094914	AAAS	0.0467703	0.543019	0.694025	4385.64	4327.03	4397.05	4602.47	AAAS
ENSG00000094916	CBX5	-0.239904	0.00333993	0.0121306	6769.89	7086.09	6214.01	5519.77	CBX5
ENSG00000094975	SUCO	0.0424031	0.649796	0.779127	1856.23	2010.9	1994.25	1988.01	SUCO
ENSG00000095002	MSH2	0.251735	0.000521628	0.00237694	5135.93	5134.74	6133.63	6095.07	MSH2
ENSG00000095015	MAP3K1	0.0864399	0.460599	0.623062	1037.89	1222.73	1237.74	1162.34	MAP3K1
ENSG00000095059	DHPS	0.363139	1.92285e-05	0.000124762	2255.42	2363.58	2955.59	2985.21	DHPS
ENSG00000095066	HOOK2	0.0152782	0.912311	0.947566	661.384	825.392	758.72	743.64	HOOK2
ENSG00000095139	ARCN1	0.187034	0.00721789	0.0234778	7690.74	7902.17	8870.08	8881.06	ARCN1
ENSG00000095203	EPB41L4B	-0.385253	0.00521615	0.0177591	762.089	675.574	529.672	571.047	EPB41L4B
ENSG00000095209	TMEM38B	0.322443	0.0011126	0.00467855	2935.86	2498.51	3225.38	3570.11	TMEM38B
ENSG00000095261	PSMD5	-1.25837	2.04548e-07	2.00503e-06	259.473	247.525	91.3987	120.389	PSMD5
ENSG00000095319	NUP188	-0.0235192	0.74138	0.841485	7547.4	7882.63	7625.74	7554.65	NUP188
ENSG00000095321	CRAT	0.337753	0.0391893	0.0967225	352.012	381.523	499.94	427.22	CRAT
ENSG00000095370	SH2D3C	1.45847	2.59925e-07	2.48742e-06	74.3944	67.9297	165.178	225.862	SH2D3C
ENSG00000095380	NANS	0.355226	1.36208e-05	9.12081e-05	3300.57	3449.52	4165.8	4468.23	NANS
ENSG00000095383	TBC1D2	0.0584017	0.822965	0.894527	128.829	132.137	132.143	139.566	TBC1D2
ENSG00000095397	WHRN	0.64159	1.12089e-05	7.62348e-05	415.52	474.577	654.107	734.051	WHRN
ENSG00000095485	CWF19L1	-0.648283	1.88218e-10	3.09241e-09	2215.5	1958.79	1348.96	1314.69	CWF19L1
ENSG00000095539	SEMA4G	-0.114314	0.548531	0.698651	287.598	336.857	312.738	264.216	SEMA4G
ENSG00000095564	BTAF1	0.622412	1.89871e-11	3.53082e-10	3655.3	3894.32	6304.31	5318.41	BTAF1
ENSG00000095574	IKZF5	0.493585	8.93158e-06	6.21094e-05	831.947	875.641	1194.79	1209.21	IKZF5
ENSG00000095585	BLNK	0.165675	0.851524	0.911977	7.25799	14.8887	8.80952	15.9808	BLNK
ENSG00000095587	TLL2	-0.0340092	0.904868	0.944476	134.273	106.082	110.119	124.65	TLL2
ENSG00000095596	CYP26A1	-1.39512	1.29062e-07	1.31719e-06	224.09	206.581	92.4999	71.3809	CYP26A1
ENSG00000095637	SORBS1	0.446276	0.00193149	0.00752219	597.877	483.883	747.708	726.593	SORBS1
ENSG00000095713	CRTAC1	0.179731	0.29259	0.453861	319.351	312.663	358.988	356.904	CRTAC1
ENSG00000095739	BAMBI	0.468224	2.6328e-07	2.51537e-06	1882.54	1751.28	2479.88	2547.34	BAMBI
ENSG00000095752	IL11	1.4863	0.0682259	0.150256	9.07248	5.58326	18.7202	22.3731	IL11
ENSG00000095777	MYO3A	0.209118	0.141183	0.263277	483.563	535.062	594.642	582.766	MYO3A
ENSG00000095787	WAC	0.295558	7.36985e-05	0.000420477	6089.45	6538	7658.77	7839.11	WAC
ENSG00000095794	CREM	0.297413	0.00316459	0.0115567	1220.25	1224.6	1475.59	1528.83	CREM
ENSG00000095906	NUBP2	0.121711	0.20341	0.348084	2938.58	2622.27	2846.57	3203.62	NUBP2
ENSG00000095951	HIVEP1	0.652792	2.11229e-07	2.06373e-06	898.176	1015.22	1666.1	1342.39	HIVEP1
ENSG00000096060	FKBP5	-0.331967	2.01575e-05	0.000130206	5393.59	5574.89	4502.76	4211.47	FKBP5
ENSG00000096063	SRPK1	-0.0470509	0.488263	0.646653	9955.24	9982.87	9665.14	9633.22	SRPK1
ENSG00000096070	BRPF3	0.746766	1.95839e-17	7.5507e-16	2412.37	2692.06	4404.76	4160.33	BRPF3
ENSG00000096080	MRPS18A	-0.346723	0.00133603	0.00547348	2039.49	1725.23	1437.05	1523.5	MRPS18A
ENSG00000096092	TMEM14A	-0.0847208	0.557478	0.706055	640.517	544.368	552.797	564.655	TMEM14A
ENSG00000096093	EFHC1	0.072154	0.623736	0.758739	515.317	486.674	556.101	497.535	EFHC1
ENSG00000096384	HSP90AB1	0.422359	8.82866e-11	1.51511e-09	76167.1	76148.2	99068.5	105051	HSP90AB1
ENSG00000096401	CDC5L	0.252404	0.000585492	0.00263236	5302.87	5149.63	6152.35	6298.56	CDC5L
ENSG00000096433	ITPR3	0.461481	2.3811e-07	2.29511e-06	3747.84	4364.25	5737.2	5432.4	ITPR3
ENSG00000096654	ZNF184	-0.403396	0.00227583	0.00866308	724.891	711.866	546.19	540.151	ZNF184
ENSG00000096696	DSP	0.309012	0.112546	0.221692	9340.12	11280	14014.8	11530.7	DSP
ENSG00000096717	SIRT1	0.512189	1.10154e-09	1.60873e-08	2366.1	2363.58	3467.65	3278.19	SIRT1
ENSG00000096746	HNRNPH3	-0.0840705	0.271188	0.429377	14063.3	15204.1	14428.9	13182	HNRNPH3
ENSG00000096872	IFT74	-0.05858	0.680238	0.799982	635.074	552.743	582.529	558.262	IFT74
ENSG00000096968	JAK2	-0.341865	0.110741	0.218958	244.05	222.4	178.393	189.639	JAK2
ENSG00000097007	ABL1	-0.0686634	0.377379	0.543228	5107.81	5391.57	5146.96	4864.55	ABL1
ENSG00000097021	ACOT7	0.243967	0.00505133	0.0172742	4391.08	4126.96	4717.5	5369.55	ACOT7
ENSG00000097033	SH3GLB1	0.19995	0.00732555	0.0237656	4670.51	4729.95	5483.92	5314.15	SH3GLB1
ENSG00000097046	CDC7	-0.211067	0.00827863	0.0264082	4055.4	3859.89	3461.04	3377.27	CDC7
ENSG00000097096	SYDE2	0.478778	0.000429372	0.00200852	537.091	522.965	781.845	695.697	SYDE2
ENSG00000099139	PCSK5	0.341309	0.00453953	0.0157459	870.051	920.307	1221.22	1047.27	PCSK5
ENSG00000099194	SCD	-0.170399	0.00711099	0.0231822	42716	42324.8	38189.3	37378	SCD
ENSG00000099203	TMED1	0.284868	0.00681175	0.0223199	1095.05	1063.61	1292.8	1337.06	TMED1
ENSG00000099204	ABLIM1	-0.0765849	0.378204	0.543964	3413.07	3454.18	3441.22	3071.51	ABLIM1
ENSG00000099219	ERMP1	-0.198591	0.0535608	0.124202	1443.43	1541.91	1337.95	1263.55	ERMP1
ENSG00000099246	RAB18	-0.549302	6.29583e-11	1.09452e-09	3519.22	3338.79	2358.75	2327.87	RAB18
ENSG00000099250	NRP1	0.316137	0.000297424	0.0014483	3133.64	3505.36	4262.7	4002.66	NRP1
ENSG00000099251	HSD17B7P2	-0.00370411	0.991008	0.995137	76.2089	92.1238	83.6904	84.1655	HSD17B7P2
ENSG00000099256	PRTFDC1	-0.0259435	0.94518	0.967431	81.6524	58.6242	80.3868	57.5309	PRTFDC1
ENSG00000099260	PALMD	-0.72571	0.103695	0.208386	58.9711	53.9715	37.4404	30.8962	PALMD
ENSG00000099282	TSPAN15	-0.0140516	0.911934	0.947486	732.149	699.769	726.785	691.436	TSPAN15
ENSG00000099284	H2AFY2	-0.26345	0.000717491	0.00315071	4830.19	4605.26	3871.78	3988.81	H2AFY2
ENSG00000099290	WASHC2A	-0.0358928	0.71568	0.825382	1593.13	1502.83	1494.31	1525.63	WASHC2A
ENSG00000099308	MAST3	0.00630821	0.970966	0.982725	330.238	321.968	322.649	332.4	MAST3
ENSG00000099326	MZF1	0.793569	2.82268e-07	2.67908e-06	320.259	338.718	595.744	546.543	MZF1
ENSG00000099330	OCEL1	-0.116334	0.61415	0.751445	180.542	182.387	173.988	160.873	OCEL1
ENSG00000099331	MYO9B	-0.0672604	0.524669	0.679126	2333.44	2782.32	2592.2	2290.58	MYO9B
ENSG00000099337	KCNK6	-0.521803	0.345803	0.510655	28.1247	41.8745	24.2262	24.5039	KCNK6
ENSG00000099338	CATSPERG	1.64778	1.30602e-05	8.7759e-05	29.9392	35.3606	96.9047	107.604	CATSPERG
ENSG00000099341	PSMD8	0.0426859	0.587309	0.730087	14233.8	13228.6	13325.5	14961.2	PSMD8
ENSG00000099364	FBXL19	0.282188	0.366362	0.531558	1221.16	1883.42	1949.11	1826.07	FBXL19
ENSG00000099377	HSD3B7	0.680648	0.379933	0.545728	8.16524	16.7498	13.2143	26.6347	HSD3B7
ENSG00000099381	SETD1A	0.520916	5.51795e-09	7.20364e-08	2388.79	2706.02	3642.73	3667.06	SETD1A
ENSG00000099385	BCL7C	0.0507089	0.657307	0.784692	977.107	951.946	959.136	1038.75	BCL7C
ENSG00000099617	EFNA2	0.351976	0.456906	0.619486	28.1247	46.5272	44.0476	51.1385	EFNA2
ENSG00000099622	CIRBP	-0.230678	0.00145943	0.00591199	8393.86	8892.27	7459.46	7272.33	CIRBP
ENSG00000099624	ATP5F1D	0.0559217	0.55154	0.701144	2831.52	2669.73	2664.88	3053.4	ATP5F1D
ENSG00000099625	CBARP	0.771552	5.18196e-06	3.78875e-05	261.288	317.315	485.625	501.797	CBARP
ENSG00000099783	HNRNPM	0.322752	5.26254e-06	3.83796e-05	31628.5	34775.3	41964.1	41087.7	HNRNPM
ENSG00000099785	2023-03-02	-0.0999346	0.569421	0.715629	332.96	323.829	301.726	311.093	2023-03-02
ENSG00000099795	NDUFB7	-0.0788153	0.393533	0.55961	2959.44	2602.73	2604.31	2662.4	NDUFB7
ENSG00000099797	TECR	0.357252	2.95388e-06	2.27878e-05	5482.5	5251.99	6637.97	7112.52	TECR
ENSG00000099800	TIMM13	0.00670891	0.936319	0.962047	7114.64	6201.14	6555.38	6822.73	TIMM13
ENSG00000099804	CDC34	0.386114	3.28374e-05	0.000201627	3934.74	3327.62	4613.98	4877.34	CDC34
ENSG00000099810	MTAP	-0.0774808	0.386277	0.552493	2500.38	2344.04	2349.94	2241.57	MTAP
ENSG00000099812	MISP	2.09299	0.0650168	0.144658	7.25799	0.930543	30.8333	4.26154	MISP
ENSG00000099814	CEP170B	0.556269	5.34352e-12	1.09846e-10	3758.73	4150.22	5852.82	5776.52	CEP170B
ENSG00000099817	POLR2E	0.143153	0.0623977	0.140269	13423.6	12214.3	13622.8	14689.5	POLR2E
ENSG00000099821	POLRMT	0.145717	0.0485285	0.114877	6223.72	6565.91	6949.61	7198.81	POLRMT
ENSG00000099822	HCN2	0.158663	0.144649	0.268529	1094.14	1160.39	1205.8	1310.42	HCN2
ENSG00000099834	CDHR5	1.24397	0.186415	0.325902	5.44349	7.44435	22.0238	8.52309	CDHR5
ENSG00000099840	IZUMO4	0.0714474	0.86147	0.918776	47.1769	107.943	96.9047	66.0539	IZUMO4
ENSG00000099849	RASSF7	-0.24273	0.105593	0.21121	535.277	535.062	421.756	482.62	RASSF7
ENSG00000099860	GADD45B	3.52351	7.81763e-220	1.04335e-216	468.14	503.424	5008.21	6162.19	GADD45B
ENSG00000099864	PALM	0.422305	0.000124303	0.000666077	909.063	991.029	1269.67	1276.33	PALM
ENSG00000099866	MADCAM1	-0.621985	0.12181	0.234927	58.0639	92.1238	51.7559	45.8116	MADCAM1
ENSG00000099875	MKNK2	-0.174644	0.0250785	0.0671054	5608.61	5464.15	4714.19	5095.74	MKNK2
ENSG00000099889	ARVCF	-0.244335	0.0512101	0.119864	846.463	788.17	702.559	677.586	ARVCF
ENSG00000099899	TRMT2A	0.0942429	0.196703	0.339391	6093.08	5900.58	6306.51	6496.72	TRMT2A
ENSG00000099901	RANBP1	0.0608943	0.377204	0.543066	18772.8	17740.8	18650.8	19436.9	RANBP1
ENSG00000099904	ZDHHC8	0.105718	0.287776	0.448478	1634.86	1820.14	1803.75	1913.43	ZDHHC8
ENSG00000099910	KLHL22	0.0600565	0.5736	0.718656	1175.79	1286.01	1306.01	1260.35	KLHL22
ENSG00000099917	MED15	0.491137	4.42567e-10	6.89895e-09	3131.82	3241.08	4544.61	4412.83	MED15
ENSG00000099940	SNAP29	-0.318164	0.00064194	0.00285948	2015.91	2053.71	1671.61	1592.75	SNAP29
ENSG00000099942	CRKL	0.516892	7.9036e-13	1.83081e-11	6096.71	6335.14	8720.32	9067.5	CRKL
ENSG00000099949	LZTR1	-0.1755	0.0482248	0.114288	3376.78	3842.21	3194.55	3197.22	LZTR1
ENSG00000099953	MMP11	-0.343779	0.42453	0.589767	58.9711	52.1104	36.3393	51.1385	MMP11
ENSG00000099954	CECR2	0.298739	0.00570652	0.0191765	1345.45	1547.49	1870.92	1687.57	CECR2
ENSG00000099956	SMARCB1	0.184325	0.00768911	0.0248105	9299.3	8968.58	10310.4	10447.2	SMARCB1
ENSG00000099958	DERL3	0.921568	4.96533e-14	1.31726e-12	557.051	624.395	1121.01	1116.52	DERL3
ENSG00000099968	BCL2L13	-0.126304	0.125851	0.241112	3071.94	2976.81	2776.1	2765.74	BCL2L13
ENSG00000099974	DDTL	-0.128189	0.64335	0.774024	173.284	120.971	122.232	147.023	DDTL
ENSG00000099977	DDT	0.169265	0.0923713	0.190632	1551.39	1493.52	1624.25	1799.44	DDT
ENSG00000099991	CABIN1	-0.0265572	0.738993	0.84015	4306.71	4453.58	4454.31	4146.48	CABIN1
ENSG00000099992	TBC1D10A	-0.211317	0.20539	0.350532	476.305	398.273	363.393	392.062	TBC1D10A
ENSG00000099994	SUSD2	1.94021	3.8375e-05	0.000232881	19.9595	16.7498	75.9821	64.9886	SUSD2
ENSG00000099995	SF3A1	0.348673	4.2717e-07	3.91931e-06	12834.8	13565.5	17055.2	16562.5	SF3A1
ENSG00000099999	RNF215	0.0694227	0.623018	0.758286	541.627	522.965	538.482	578.505	RNF215
ENSG00000100003	SEC14L2	0.0349546	0.858891	0.917258	273.989	236.358	256.577	266.347	SEC14L2
ENSG00000100014	SPECC1L	0.0335876	0.721565	0.828981	1831.73	1933.67	1987.65	1866.56	SPECC1L
ENSG00000100023	PPIL2	-0.300714	0.00167388	0.00664878	2145.64	2376.61	1791.64	1879.34	PPIL2
ENSG00000100027	YPEL1	0.0840028	0.802808	0.881033	79.8379	73.5129	85.8928	76.7078	YPEL1
ENSG00000100028	SNRPD3	0.155479	0.0412278	0.10086	8301.32	7752.36	8615.71	9264.6	SNRPD3
ENSG00000100029	PES1	-0.0272488	0.704056	0.817312	9398.19	9389.18	8910.83	9524.55	PES1
ENSG00000100030	MAPK1	-0.20832	0.00350545	0.0126549	7504.76	7349.43	6350.56	6506.31	MAPK1
ENSG00000100031	GGT1	0.280203	0.0181094	0.0510725	890.918	795.615	1037.32	1011.05	GGT1
ENSG00000100034	PPM1F	0.0693313	0.395246	0.561493	3173.55	3336.93	3464.34	3366.62	PPM1F
ENSG00000100036	SLC35E4	-0.537235	0.0890544	0.185508	146.974	107.012	72.6785	102.277	SLC35E4
ENSG00000100038	TOP3B	0.177192	0.378756	0.544396	253.122	243.802	314.94	247.17	TOP3B
ENSG00000100056	ESS2	-0.404699	0.000102598	0.000564206	1417.12	1447.93	1056.04	1108	ESS2
ENSG00000100058	CRYBB2P1	-0.658146	6.12484e-06	4.40937e-05	700.396	757.462	503.244	420.828	CRYBB2P1
ENSG00000100060	MFNG	1.91833	0.00397196	0.0140411	10.887	7.44435	36.3393	33.027	MFNG
ENSG00000100065	CARD10	-0.489165	0.00132024	0.00541516	706.746	943.571	566.011	609.401	CARD10
ENSG00000100068	LRP5L	1.09621	3.51097e-06	2.66588e-05	103.426	119.11	245.565	230.123	LRP5L
ENSG00000100075	SLC25A1	0.0300746	0.688396	0.806405	10571.3	9596.69	10198.1	10395	SLC25A1
ENSG00000100077	GRK3	-0.47571	2.70936e-05	0.000169518	1194.85	1129.68	818.184	853.374	GRK3
ENSG00000100078	PLA2G3	-0.262471	0.659116	0.785754	28.1247	25.1247	22.0238	22.3731	PLA2G3
ENSG00000100079	LGALS2	2.6175	0.00013657	0.000724057	6.35074	6.5138	35.2381	43.6808	LGALS2
ENSG00000100083	GGA1	0.340252	3.91519e-05	0.000236933	2835.15	3027.99	3766.07	3656.41	GGA1
ENSG00000100084	HIRA	-0.135201	0.255961	0.411425	1201.2	1409.77	1112.2	1264.61	HIRA
ENSG00000100092	SH3BP1	0.0212918	0.87424	0.925727	991.622	889.599	842.41	1066.45	SH3BP1
ENSG00000100097	LGALS1	0.628017	0.243176	0.396869	579.732	435.494	512.053	1056.86	LGALS1
ENSG00000100099	HPS4	-0.57995	1.09727e-09	1.60384e-08	2000.48	2029.52	1323.63	1372.22	HPS4
ENSG00000100100	PIK3IP1	-0.903531	0.0204501	0.0564625	94.3538	69.7908	46.25	41.5501	PIK3IP1
ENSG00000100104	SRRD	-0.892317	1.83795e-14	5.12676e-13	1305.53	1247.86	656.309	719.136	SRRD
ENSG00000100105	PATZ1	-0.417656	2.71428e-05	0.000169642	2702.69	3141.51	2284.97	2090.29	PATZ1
ENSG00000100106	TRIOBP	-0.247408	0.00998778	0.0310663	1976.89	2187.71	1763	1745.1	TRIOBP
ENSG00000100109	TFIP11	-0.565218	8.14972e-09	1.03557e-07	2268.12	2160.72	1417.23	1575.71	TFIP11
ENSG00000100116	GCAT	0.0162114	0.895526	0.939268	753.923	740.713	744.404	767.078	GCAT
ENSG00000100124	ANKRD54	0.148715	0.108184	0.215276	1942.42	1868.53	2041.61	2182.98	ANKRD54
ENSG00000100129	EIF3L	0.366659	1.58257e-06	1.28306e-05	11591	11011.1	13808.9	15333	EIF3L
ENSG00000100138	SNU13	-0.0109303	0.889426	0.935529	6238.24	5777.74	5777.94	6147.28	SNU13
ENSG00000100139	MICALL1	-0.0833672	0.292181	0.453389	5187.65	5235.24	4697.67	5139.42	MICALL1
ENSG00000100147	CCDC134	0.253289	0.214418	0.361777	210.482	227.983	241.16	281.262	CCDC134
ENSG00000100150	DEPDC5	0.321723	0.0159645	0.0460182	541.627	540.646	676.13	676.52	DEPDC5
ENSG00000100151	PICK1	0.216081	0.0422302	0.102834	1467.93	1449.79	1562.59	1826.07	PICK1
ENSG00000100154	TTC28	0.0743218	0.555304	0.704278	1005.23	1143.64	1239.94	1022.77	TTC28
ENSG00000100156	SLC16A8	0.471937	0.154208	0.281426	66.2291	85.61	121.131	89.4924	SLC16A8
ENSG00000100162	CENPM	-0.13923	0.192501	0.333784	1914.29	1647.06	1549.37	1684.38	CENPM
ENSG00000100167	2023-09-03	-0.204811	0.101921	0.205548	800.193	845.864	742.202	686.109	2023-09-03
ENSG00000100181	TPTEP1	-0.541607	8.92277e-06	6.2073e-05	1046.06	1159.46	797.261	718.07	TPTEP1
ENSG00000100196	KDELR3	-0.301736	0.10648	0.212592	396.468	313.593	289.613	286.589	KDELR3
ENSG00000100197	CYP2D6	0.50274	0.0815317	0.172614	93.4466	121.901	178.393	126.781	CYP2D6
ENSG00000100201	DDX17	0.703238	3.80016e-22	2.15467e-20	16601.7	18380.1	28759.8	28195.4	DDX17
ENSG00000100206	DMC1	-0.210897	0.696261	0.811859	55.3422	26.9858	24.2262	46.877	DMC1
ENSG00000100207	TCF20	0.581129	6.71202e-11	1.16337e-09	2930.41	3337.86	4838.63	4538.54	TCF20
ENSG00000100209	HSCB	0.237555	0.0873881	0.182761	644.146	543.437	703.66	696.763	HSCB
ENSG00000100211	CBY1	-0.530741	0.000195243	0.00100221	765.718	661.616	510.952	477.293	CBY1
ENSG00000100216	TOMM22	0.00605709	0.942611	0.96606	5516.07	5074.25	5044.55	5590.08	TOMM22
ENSG00000100218	RSPH14	-0.164826	0.83067	0.899409	21.774	14.8887	25.3274	7.4577	RSPH14
ENSG00000100219	XBP1	0.833644	3.63115e-31	3.81821e-29	4561.64	4657.37	8170.83	8258.87	XBP1
ENSG00000100220	RTCB	0.0296717	0.703592	0.817185	5703.87	5406.46	5470.71	5870.28	RTCB
ENSG00000100221	JOSD1	0.329919	1.43767e-05	9.59737e-05	4215.08	4360.53	5490.53	5288.58	JOSD1
ENSG00000100225	FBXO7	0.0867763	0.270903	0.429043	4156.1	4044.14	4224.16	4484.21	FBXO7
ENSG00000100226	GTPBP1	-0.059876	0.46161	0.623992	4063.57	4343.78	4149.28	3916.36	GTPBP1
ENSG00000100227	POLDIP3	0.0991455	0.168475	0.301132	6524.02	6297.92	6824.07	6910.09	POLDIP3
ENSG00000100228	RAB36	-1.0569	1.90847e-09	2.68984e-08	445.459	521.104	229.047	235.45	RAB36
ENSG00000100234	TIMP3	0.320386	0.000545971	0.00247391	3051.98	2820.48	3421.4	3911.03	TIMP3
ENSG00000100239	PPP6R2	-0.60441	2.33476e-11	4.28204e-10	2903.19	3067.07	1881.93	2044.48	PPP6R2
ENSG00000100241	SBF1	0.461643	3.54707e-09	4.77808e-08	13521.6	15453.5	19734.4	20166.7	SBF1
ENSG00000100242	SUN2	0.345704	3.22516e-05	0.000198568	3087.37	3383.46	4126.16	4096.41	SUN2
ENSG00000100243	CYB5R3	0.106296	0.164575	0.295679	8509.08	7812.84	8539.72	9030.21	CYB5R3
ENSG00000100246	DNAL4	0.341703	0.00850847	0.027032	674.086	602.062	787.35	829.936	DNAL4
ENSG00000100258	LMF2	0.279507	0.000573764	0.00258365	3881.21	3924.1	4520.38	4952.98	LMF2
ENSG00000100263	RHBDD3	0.496725	5.28422e-07	4.7356e-06	1898.87	1765.24	2409.4	2760.42	RHBDD3
ENSG00000100266	PACSIN2	0.329759	2.15533e-05	0.000138705	3413.98	3465.34	4370.62	4275.39	PACSIN2
ENSG00000100271	TTLL1	0.224001	0.326783	0.49067	176.913	174.012	182.797	226.927	TTLL1
ENSG00000100276	RASL10A	-0.234325	0.686396	0.804986	31.7537	31.6385	16.5178	37.2885	RASL10A
ENSG00000100280	AP1B1	0.066928	0.384793	0.550838	9096.98	8597.29	8834.84	9699.28	AP1B1
ENSG00000100281	HMGXB4	-0.309111	0.000687699	0.00303525	2600.17	2477.11	2129.7	1968.83	HMGXB4
ENSG00000100284	TOM1	-0.188741	0.118438	0.230421	880.938	841.211	765.327	745.77	TOM1
ENSG00000100285	NEFH	1.25233	5.71613e-05	0.000333922	72.5799	66.0686	127.738	202.423	NEFH
ENSG00000100288	CHKB	0.698717	0.00907808	0.0285801	97.0756	118.179	194.911	154.481	CHKB
ENSG00000100290	BIK	-1.25656	0.000468935	0.00216614	146.974	131.207	36.3393	79.904	BIK
ENSG00000100292	HMOX1	-0.111805	0.340903	0.505847	1283.76	1376.27	1114.4	1346.65	HMOX1
ENSG00000100294	MCAT	-0.297113	0.00255431	0.00958832	2357.03	2230.51	1743.18	1990.14	MCAT
ENSG00000100296	THOC5	0.0849056	0.336861	0.501547	2771.64	2518.05	2831.16	2779.59	THOC5
ENSG00000100297	MCM5	0.00542605	0.942619	0.96606	10598.5	9927.97	9897.49	10706.1	MCM5
ENSG00000100298	APOBEC3H	0.491264	0.548219	0.698434	9.97973	13.0276	9.91071	22.3731	APOBEC3H
ENSG00000100299	ARSA	0.181874	0.230738	0.381739	451.81	443.869	474.613	541.216	ARSA
ENSG00000100300	TSPO	0.210778	0.0257232	0.0684611	1993.22	1825.73	2146.22	2273.53	TSPO
ENSG00000100302	RASD2	-0.258946	0.522507	0.677389	58.0639	58.6242	50.6547	46.877	RASD2
ENSG00000100304	TTLL12	-0.0900807	0.188933	0.329049	11197.3	11296.8	10361.1	10771.1	TTLL12
ENSG00000100307	CBX7	-0.636293	0.00100126	0.00425679	325.702	308.94	205.922	202.423	CBX7
ENSG00000100311	PDGFB	-0.908601	0.0829268	0.174949	53.5277	38.1523	29.7321	19.177	PDGFB
ENSG00000100314	CABP7	0.876984	0.0861731	0.180679	36.2899	18.6109	58.363	42.6154	CABP7
ENSG00000100316	RPL3	0.474857	1.27215e-13	3.25543e-12	108403	105601	145499	151920	RPL3
ENSG00000100319	ZMAT5	0.141776	0.272136	0.430446	682.251	631.839	716.874	732.986	ZMAT5
ENSG00000100320	RBFOX2	0.244048	0.00237542	0.0090025	6451.44	6809.72	8284.25	7421.48	RBFOX2
ENSG00000100321	SYNGR1	-0.15048	0.230881	0.381908	759.367	795.615	681.636	719.136	SYNGR1
ENSG00000100324	TAB1	-0.27565	0.00207302	0.00799088	2521.24	2721.84	2131.9	2198.96	TAB1
ENSG00000100325	ASCC2	0.240642	0.00195344	0.00759235	3717.9	3651.45	4277.02	4429.88	ASCC2
ENSG00000100330	MTMR3	0.436453	0.018808	0.0526746	240.421	269.858	366.696	323.877	MTMR3
ENSG00000100335	MIEF1	-0.623761	2.6729e-15	8.20793e-14	6052.25	5841.02	4006.13	3712.87	MIEF1
ENSG00000100342	APOL1	6.13747	0	0	21250.5	21654.7	1.44946e+06	1.57099e+06	APOL1
ENSG00000100344	PNPLA3	-0.0894306	0.737954	0.839522	141.531	124.693	128.839	121.454	PNPLA3
ENSG00000100345	MYH9	0.640634	0.0594016	0.134845	11815.1	18968.2	24937.5	23053.9	MYH9
ENSG00000100347	SAMM50	-0.0648696	0.443055	0.607524	4423.74	4042.28	3898.21	4195.49	SAMM50
ENSG00000100348	TXN2	-0.131575	0.140672	0.262606	3072.85	2773.02	2618.63	2717.8	TXN2
ENSG00000100350	FOXRED2	-0.39155	2.99909e-05	0.000185969	3562.76	4066.47	3048.09	2767.87	FOXRED2
ENSG00000100353	EIF3D	0.315266	1.36707e-05	9.1472e-05	13236.8	13001.6	15585.1	17061.1	EIF3D
ENSG00000100354	TNRC6B	-0.102262	0.382672	0.548527	1183.96	1429.31	1239.94	1194.3	TNRC6B
ENSG00000100359	SGSM3	0.317429	0.000188645	0.000972656	2727.19	2881.89	3375.15	3613.79	SGSM3
ENSG00000100360	IFT27	0.124979	0.203709	0.348349	1479.72	1410.7	1559.28	1592.75	IFT27
ENSG00000100364	KIAA0930	-0.176941	0.028073	0.0735865	3409.44	3408.58	2974.31	3056.59	KIAA0930
ENSG00000100372	SLC25A17	0.265902	0.0122477	0.0369755	2332.54	1894.59	2493.09	2589.95	SLC25A17
ENSG00000100376	FAM118A	0.138839	0.20529	0.350396	1134.97	1244.14	1367.68	1251.83	FAM118A
ENSG00000100379	KCTD17	-0.112944	0.369077	0.534337	813.802	854.239	818.184	724.463	KCTD17
ENSG00000100380	ST13	0.203894	0.00179578	0.00706342	15367.9	15203.2	17625.6	17586.3	ST13
ENSG00000100387	RBX1	0.157792	0.0572768	0.131154	2630.11	2632.51	2897.23	2973.49	RBX1
ENSG00000100393	EP300	0.635979	2.94112e-10	4.67293e-09	4196.93	5185.92	7722.64	6857.89	EP300
ENSG00000100395	L3MBTL2	-0.798639	1.43146e-18	6.11719e-17	2966.7	2755.34	1628.66	1660.94	L3MBTL2
ENSG00000100399	CHADL	0.424866	0.525846	0.679838	14.516	18.6109	24.2262	20.2423	CHADL
ENSG00000100401	RANGAP1	0.196801	0.0045477	0.0157711	18256.6	18241.4	20133	21698.7	RANGAP1
ENSG00000100403	ZC3H7B	-0.00340924	0.964802	0.97917	7975.62	8776.89	8557.34	8155.53	ZC3H7B
ENSG00000100410	PHF5A	0.0821957	0.347207	0.511944	2198.26	2157	2280.56	2330	PHF5A
ENSG00000100412	ACO2	0.170349	0.0356087	0.0894213	4252.27	4600.61	4828.72	5133.03	ACO2
ENSG00000100413	POLR3H	-0.825361	2.47302e-26	1.94149e-24	5158.61	5352.49	2973.21	2958.58	POLR3H
ENSG00000100416	TRMU	-0.0697638	0.425038	0.59033	3531.01	3152.68	3165.92	3202.55	TRMU
ENSG00000100417	PMM1	0.602172	4.07612e-07	3.74977e-06	780.234	695.116	1128.72	1111.2	PMM1
ENSG00000100418	DESI1	-0.0834927	0.302979	0.464618	3127.29	3133.14	2940.18	2968.17	DESI1
ENSG00000100422	CERK	-0.298428	0.000330156	0.0015894	3150.87	3061.49	2543.75	2507.92	CERK
ENSG00000100425	BRD1	0.129518	0.151859	0.278191	3055.61	3468.14	3683.48	3452.92	BRD1
ENSG00000100426	ZBED4	0.136898	0.140068	0.261732	3031.12	3335.07	3718.72	3281.39	ZBED4
ENSG00000100429	HDAC10	0.673725	9.74997e-06	6.72077e-05	371.065	367.565	627.678	550.805	HDAC10
ENSG00000100439	ABHD4	0.0431741	0.779575	0.86762	471.769	434.564	441.577	492.208	ABHD4
ENSG00000100441	KHNYN	-0.243384	0.0160554	0.0462113	2690.9	3047.53	2599.91	2247.96	KHNYN
ENSG00000100442	FKBP3	0.130647	0.0864376	0.181188	6915.05	6329.56	7256.84	7243.56	FKBP3
ENSG00000100445	SDR39U1	0.095603	0.29321	0.454498	1934.25	1857.36	2027.29	2024.23	SDR39U1
ENSG00000100461	RBM23	-0.139514	0.0602269	0.136344	5758.31	6022.48	5388.12	5306.69	RBM23
ENSG00000100462	PRMT5	0.0718202	0.300632	0.462531	14718.3	13804.6	14879.3	15099.7	PRMT5
ENSG00000100473	COCH	-0.172352	0.0255725	0.0681489	5618.59	5342.25	4735.11	4991.33	COCH
ENSG00000100478	AP4S1	-0.127725	0.486669	0.645247	294.856	310.801	269.791	284.458	AP4S1
ENSG00000100479	POLE2	-0.606527	7.18182e-06	5.09422e-05	957.147	844.933	549.494	633.905	POLE2
ENSG00000100483	VCPKMT	0.151963	0.326992	0.490856	401.911	397.342	443.779	444.266	VCPKMT
ENSG00000100485	SOS2	0.343542	0.00259227	0.00970144	821.967	829.114	1064.85	1030.23	SOS2
ENSG00000100490	CDKL1	-0.167212	0.365256	0.530398	326.609	292.191	271.994	279.131	CDKL1
ENSG00000100503	NIN	0.0293767	0.759465	0.8543	3355	3684.02	3876.19	3308.02	NIN
ENSG00000100504	PYGL	0.170406	0.0158664	0.045766	8702.33	8414.9	9434.99	9828.19	PYGL
ENSG00000100505	TRIM9	-0.160733	0.156645	0.284882	1464.3	1425.59	1411.72	1174.06	TRIM9
ENSG00000100519	PSMC6	-0.0427995	0.680304	0.800005	3400.37	3057.77	2823.45	3445.46	PSMC6
ENSG00000100522	GNPNAT1	-0.153171	0.0506153	0.118833	3919.31	3849.66	3459.94	3526.43	GNPNAT1
ENSG00000100523	DDHD1	-0.0997959	0.338487	0.503408	1846.25	1887.14	1885.24	1599.14	DDHD1
ENSG00000100526	CDKN3	-0.079359	0.393772	0.559835	1840.81	1799.67	1709.05	1736.58	CDKN3
ENSG00000100528	CNIH1	0.158884	0.0356221	0.0894348	4888.25	4898.38	5312.14	5613.52	CNIH1
ENSG00000100532	CGRRF1	-0.762618	3.18253e-05	0.000196153	401.911	365.704	218.036	234.385	CGRRF1
ENSG00000100554	ATP6V1D	-0.00945523	0.937836	0.963093	2002.3	1538.19	1694.73	1822.88	ATP6V1D
ENSG00000100558	PLEK2	-0.456035	0.022773	0.0618231	344.754	303.357	207.024	265.281	PLEK2
ENSG00000100564	PIGH	0.111215	0.249989	0.404109	1882.54	1701.03	1912.77	1958.18	PIGH
ENSG00000100567	PSMA3	0.0205478	0.819329	0.892027	5062.45	4348.43	4626.1	4919.95	PSMA3
ENSG00000100568	VTI1B	-0.0960067	0.227215	0.377341	3430.31	3447.66	3217.68	3217.47	VTI1B
ENSG00000100575	TIMM9	0.221086	0.0306698	0.0792264	1282.85	1238.55	1424.94	1513.91	TIMM9
ENSG00000100577	GSTZ1	0.241622	0.0275351	0.072395	1236.58	1236.69	1353.36	1570.38	GSTZ1
ENSG00000100578	KIAA0586	-0.510576	1.79029e-06	1.44137e-05	1444.34	1463.74	974.553	1066.45	KIAA0586
ENSG00000100580	TMED8	-0.396806	2.95692e-05	0.00018342	1942.42	1942.97	1513.03	1438.27	TMED8
ENSG00000100583	SAMD15	-1.3399	0.00167735	0.00665799	72.5799	75.374	27.5297	30.8962	SAMD15
ENSG00000100591	AHSA1	-0.0521412	0.472397	0.633248	8344.87	7971.97	7689.61	8047.93	AHSA1
ENSG00000100592	DAAM1	-0.201885	0.0993376	0.201627	810.173	829.114	711.368	713.809	DAAM1
ENSG00000100593	ISM2	-1.62014	5.93219e-06	4.28312e-05	105.241	137.72	37.4404	41.5501	ISM2
ENSG00000100596	SPTLC2	-0.39595	3.70997e-06	2.80226e-05	2811.56	2751.62	2114.28	2113.73	SPTLC2
ENSG00000100599	RIN3	-0.338235	0.0324318	0.0828096	460.882	491.327	395.327	357.97	RIN3
ENSG00000100600	LGMN	0.11764	0.19234	0.333577	2589.29	2515.26	2619.73	2918.09	LGMN
ENSG00000100601	ALKBH1	-0.0328387	0.788193	0.872283	800.193	813.295	759.821	817.151	ALKBH1
ENSG00000100603	SNW1	0.222047	0.00493998	0.0169489	4395.62	4208.85	4849.64	5186.3	SNW1
ENSG00000100604	CHGA	1.01512	0.0396765	0.0977268	22.6812	26.0552	46.25	52.2039	CHGA
ENSG00000100605	ITPK1	-0.00318264	0.971704	0.982921	3166.3	3090.33	2923.66	3318.68	ITPK1
ENSG00000100612	DHRS7	0.168791	0.0644886	0.143858	1923.37	1993.22	2134.11	2268.21	DHRS7
ENSG00000100614	PPM1A	0.266682	0.00137804	0.00562035	2541.2	2465.01	3020.56	3002.26	PPM1A
ENSG00000100625	SIX4	0.00903566	0.928817	0.957401	1440.71	1572.62	1542.77	1489.41	SIX4
ENSG00000100626	GALNT16	0.315039	0.0745631	0.161227	293.041	280.094	373.303	339.858	GALNT16
ENSG00000100629	CEP128	0.196116	0.134855	0.254098	1010.67	1186.44	1401.81	1115.46	CEP128
ENSG00000100632	ERH	0.0567549	0.411478	0.577414	13162.4	12512.1	13162.5	13542.1	ERH
ENSG00000100644	HIF1A	0.130523	0.0728594	0.15835	7394.07	7106.56	7744.67	8128.9	HIF1A
ENSG00000100647	SUSD6	0.0922897	0.531902	0.685115	521.668	625.325	645.297	577.439	SUSD6
ENSG00000100650	SRSF5	-0.35514	3.81413e-06	2.87098e-05	4583.42	4650.86	3647.14	3572.24	SRSF5
[truncated: 15,351 more rows]
