# Supplementary material for: APOL1-mediated monovalent cation transport contributes to APOL1-mediated podocytopathy in kidney disease
Source: J Clin Invest. 2024 Jan 16;134(5):e172262. doi: 10.1172/JCI172262 (PMC10904047; doi:10.1172/JCI172262)
Supplement: Supplemental table 2 [file jci-134-172262-s224.xlsx]

## Sheet: Differential_expression_analysi
ID	Gene.name	log2FoldChange	pvalue	padj	TET1	TET2	TET-I931-2	TET-I931-1	Gene.name
ENSG00000000003	TSPAN6	-0.101333	0.329997	0.510598	1709.81	1879.84	1625.71	1721.73	TSPAN6
ENSG00000000419	DPM1	0.233565	0.0298906	0.0838104	1243.18	1326.81	1483.49	1538.98	DPM1
ENSG00000000457	SCYL3	0.362818	0.0211531	0.0634342	416.716	432.51	528.023	564.612	SCYL3
ENSG00000000460	C1orf112	-0.00608445	0.958452	0.979043	1230.41	1413.54	1267.41	1366.8	C1orf112
ENSG00000001036	FUCA2	-0.316906	4.69157e-05	0.000322377	7741.16	7665.78	5959.9	6410.79	FUCA2
ENSG00000001084	GCLC	0.461508	0.000153283	0.00091996	2590.83	2502.7	4026.17	2983.69	GCLC
ENSG00000001167	NFYA	-0.634614	7.71714e-14	2.45949e-12	4329.67	4364.52	2886.05	2712.44	NFYA
ENSG00000001460	STPG1	-0.0590833	0.669263	0.806408	854.325	730.986	731.532	790.649	STPG1
ENSG00000001461	NIPAL3	0.425408	2.74076e-06	2.46195e-05	2183.4	2140.02	2834.98	2972.15	NIPAL3
ENSG00000001497	LAS1L	0.0287682	0.711554	0.835266	6307.61	6005.58	6161.84	6400.21	LAS1L
ENSG00000001561	ENPP4	-0.123985	0.325349	0.505574	907.721	1026.08	897.324	877.216	ENPP4
ENSG00000001617	SEMA3F	0.0835115	0.789255	0.885642	92.8615	145.296	126.505	126.004	SEMA3F
ENSG00000001629	ANKIB1	-0.0312497	0.763523	0.868563	2326.18	2143.4	2332.1	2039.14	ANKIB1
ENSG00000001630	CYP51A1	-0.0945487	0.342178	0.523861	1925.71	1799.87	1754.58	1734.23	CYP51A1
ENSG00000001631	KRIT1	-0.0327777	0.746187	0.858338	2384.22	2145.65	2314.81	2111.28	KRIT1
ENSG00000002016	RAD52	0.207307	0.193954	0.352059	448.057	471.931	564.953	496.32	RAD52
ENSG00000002330	BAD	-0.369149	0.00424856	0.0163963	1296.58	1456.34	959.399	1174.43	BAD
ENSG00000002549	LAP3	0.106585	0.229216	0.396455	2926.3	3056.85	3114.71	3329	LAP3
ENSG00000002586	CD99	-0.221715	0.00822482	0.0287268	7454.45	7889.92	6216.05	6945.59	CD99
ENSG00000002745	WNT16	0.789972	0.0572022	0.140392	39.4661	49.5584	81.7178	72.1395	WNT16
ENSG00000002746	HECW1	-0.128303	0.874499	0.935046	17.4115	13.5159	15.715	12.5042	HECW1
ENSG00000002822	MAD1L1	-0.280657	0.00673537	0.0242674	1850.26	1824.65	1442.63	1584.18	MAD1L1
ENSG00000002834	LASP1	0.0521675	0.530708	0.702966	3657.58	3774.32	3774.73	3932.08	LASP1
ENSG00000002919	SNX11	-0.0128984	0.907189	0.95197	1199.07	1227.7	1217.91	1186.93	SNX11
ENSG00000003056	M6PR	0.080073	0.320862	0.500758	4365.65	4266.53	4468.55	4657.32	M6PR
ENSG00000003096	KLHL13	0.241191	0.0704123	0.164315	656.995	652.143	778.676	768.526	KLHL13
ENSG00000003137	CYP26B1	-0.221434	0.362398	0.544759	213.581	185.844	181.508	160.631	CYP26B1
ENSG00000003147	ICA1	0.0437466	0.816337	0.902465	318.05	298.477	314.299	321.261	ICA1
ENSG00000003249	DBNDD1	-0.129779	0.241548	0.410953	1259.43	1293.02	1140.91	1192.71	DBNDD1
ENSG00000003393	ALS2	0.265019	0.0235742	0.0694642	1327.92	1179.26	1595.85	1414.9	ALS2
ENSG00000003400	CASP10	0.558083	0.0063574	0.0231032	225.189	234.276	308.013	369.354	CASP10
ENSG00000003402	CFLAR	0.346643	0.00400255	0.0155966	1185.14	1027.21	1476.42	1335.06	CFLAR
ENSG00000003436	TFPI	-0.475911	0.00285127	0.0116414	542.079	634.122	428.233	417.447	TFPI
ENSG00000003509	NDUFAF7	0.282302	0.092663	0.202751	385.375	359.298	458.091	447.265	NDUFAF7
ENSG00000003756	RBM5	0.27037	0.00304311	0.0122885	2133.49	2188.45	2569.4	2644.15	RBM5
ENSG00000003987	MTMR7	0.08326	0.664853	0.804035	290.192	306.361	332.372	299.138	MTMR7
ENSG00000003989	SLC7A2	-0.4913	1.40368e-06	1.34127e-05	3334.89	3019.68	2416.18	2101.66	SLC7A2
ENSG00000004059	ARF5	0.0420223	0.632921	0.780958	4233.32	4634.84	4378.19	4754.47	ARF5
ENSG00000004139	SARM1	-0.000320828	0.997753	0.998612	1186.31	1107.18	1147.19	1145.57	SARM1
ENSG00000004142	POLDIP2	0.250833	0.00138062	0.00623864	9515.98	9157.04	10588.7	11632.7	POLDIP2
ENSG00000004399	PLXND1	-0.0556302	0.599722	0.755963	1587.93	1562.22	1585.64	1443.75	PLXND1
ENSG00000004455	AK2	0.0637386	0.377567	0.560339	11872.3	11876	12070.7	12752.3	AK2
ENSG00000004478	FKBP4	-0.339129	6.65409e-06	5.55407e-05	26551.4	28764.1	21128.8	22601.8	FKBP4
ENSG00000004487	KDM1A	0.00741364	0.920748	0.95999	9558.93	10026.6	9617.56	10070.7	KDM1A
ENSG00000004534	RBM6	-0.095933	0.270993	0.4445	3293.1	3161.6	3091.92	2946.18	RBM6
ENSG00000004660	CAMKK1	0.0234029	0.851655	0.921975	1069.07	1115.06	1016.76	1205.21	CAMKK1
ENSG00000004700	RECQL	-0.216624	0.0152812	0.0485677	2689.5	2758.37	2350.96	2337.32	RECQL
ENSG00000004766	VPS50	0.0652844	0.623753	0.774355	789.322	816.587	783.391	898.377	VPS50
ENSG00000004776	HSPB6	-0.469125	0.265438	0.438356	66.1638	69.8323	56.5739	41.36	HSPB6
ENSG00000004777	ARHGAP33	-0.360219	0.00976157	0.0332601	1095.77	993.42	902.039	723.318	ARHGAP33
ENSG00000004779	NDUFAB1	-0.32494	0.00052558	0.00270152	2369.13	2432.87	1881.87	1952.57	NDUFAB1
ENSG00000004799	PDK4	-0.00231061	0.992058	0.995887	219.385	194.855	221.581	191.41	PDK4
ENSG00000004838	ZMYND10	-1.40342	0.0031827	0.0127908	71.9676	75.4639	19.6437	36.5507	ZMYND10
ENSG00000004848	ARX	0.186785	0.772391	0.874321	19.7331	25.9055	30.6442	21.1609	ARX
ENSG00000004864	SLC25A13	-0.0279323	0.743912	0.857282	3521.77	3766.44	3523.3	3626.21	SLC25A13
ENSG00000004866	ST7	-0.235584	0.0240659	0.0706479	1633.2	1664.71	1354.63	1447.6	ST7
ENSG00000004897	CDC27	0.0581744	0.481	0.659543	5165.42	5129.29	5601.6	5114.21	CDC27
ENSG00000004961	HCCS	0.274588	0.0296663	0.0833838	773.072	832.356	939.755	1003.22	HCCS
ENSG00000004975	DVL2	0.266123	0.00181354	0.00792392	2852.01	2823.7	3370.07	3455.96	DVL2
ENSG00000005007	UPF1	-0.167691	0.0183594	0.0565719	13381.3	13580.1	12251.4	11750.1	UPF1
ENSG00000005020	SKAP2	-0.166343	0.0543247	0.134874	3116.66	3041.08	2748.55	2738.41	SKAP2
ENSG00000005022	SLC25A5	-0.484387	7.97087e-10	1.44744e-08	33974.5	37086.6	24161	26636.8	SLC25A5
ENSG00000005059	MCUB	0.0471324	0.660538	0.801463	1290.77	1329.07	1369.56	1336.98	MCUB
ENSG00000005073	HOXA11	0.844278	1.30149e-12	3.56339e-11	781.197	781.671	1336.56	1470.68	HOXA11
ENSG00000005075	POLR2J	0.0504643	0.613675	0.767046	1817.76	1844.92	1819.01	1975.66	POLR2J
ENSG00000005100	DHX33	0.10858	0.184081	0.338269	5452.13	5212.64	5970.12	5525.88	DHX33
ENSG00000005102	MEOX1	-0.42242	0.602198	0.757867	23.2154	12.3896	14.9292	11.5423	MEOX1
ENSG00000005156	LIG3	0.423933	1.37664e-06	1.31828e-05	2865.94	2731.34	3870.6	3636.79	LIG3
ENSG00000005175	RPAP3	-0.102592	0.275561	0.44969	2869.42	3170.61	2714.76	2912.51	RPAP3
ENSG00000005187	ACSM3	-0.254158	0.319986	0.500052	184.562	172.328	160.293	138.508	ACSM3
ENSG00000005189	REXO5	0.118165	0.455845	0.636445	535.114	453.91	532.737	540.565	REXO5
ENSG00000005194	CIAPIN1	-0.011674	0.9008	0.948869	3078.36	3229.18	2945.77	3313.61	CIAPIN1
ENSG00000005206	SPPL2B	-0.0123551	0.887738	0.942214	2745.22	2738.1	2739.12	2697.05	SPPL2B
ENSG00000005238	FAM214B	-0.00671275	0.988817	0.993987	47.5915	46.1794	57.3596	35.5888	FAM214B
ENSG00000005243	COPZ2	0.74373	0.361075	0.543379	18.5723	6.75796	16.5007	25.9702	COPZ2
ENSG00000005249	PRKAR2B	-0.0397427	0.707699	0.832861	1578.64	1728.91	1663.43	1553.4	PRKAR2B
ENSG00000005302	MSL3	-0.00752494	0.943272	0.971559	1404.53	1384.26	1365.63	1409.12	MSL3
ENSG00000005339	CREBBP	-0.670431	4.28718e-09	6.819e-08	4734.77	4179.8	3139.06	2458.51	CREBBP
ENSG00000005379	TSPOAP1	0.219341	0.775696	0.876605	13.9292	18.0212	23.5724	13.466	TSPOAP1
ENSG00000005436	GCFC2	-0.214227	0.0384962	0.102495	1623.91	1737.92	1450.49	1447.6	GCFC2
ENSG00000005448	WDR54	0.0409879	0.708376	0.83327	1489.27	1554.33	1469.35	1664.02	WDR54
ENSG00000005469	CROT	0.135834	0.347198	0.529006	550.204	603.711	638.813	629.056	CROT
ENSG00000005471	ABCB4	0.0431522	0.87067	0.93291	170.633	136.286	155.578	160.631	ABCB4
ENSG00000005483	KMT2E	0.533134	8.11505e-05	0.000525177	1311.67	1127.45	1994.23	1532.24	KMT2E
ENSG00000005486	RHBDD2	-0.112434	0.259303	0.431855	4566.46	4854.47	3943.67	4774.67	RHBDD2
ENSG00000005513	SOX8	-0.929381	0.00288562	0.0117653	132.328	147.549	73.8603	73.1013	SOX8
ENSG00000005700	IBTK	0.242831	0.0158599	0.0500741	2035.99	2018.38	2552.11	2243.06	IBTK
ENSG00000005801	ZNF195	0.45229	0.000551394	0.00281783	676.728	690.438	979.828	889.72	ZNF195
ENSG00000005810	MYCBP2	-0.62558	0.0925462	0.202582	2784.68	2150.16	1958.08	1239.84	MYCBP2
ENSG00000005812	FBXL3	-0.400147	6.13112e-05	0.000409058	1962.86	2021.76	1547.92	1470.68	FBXL3
ENSG00000005882	PDK2	0.314787	0.0172127	0.0535703	738.249	667.912	855.68	893.568	PDK2
ENSG00000005884	ITGA3	1.15442	4.5785e-09	7.23681e-08	272.781	420.12	861.966	680.035	ITGA3
ENSG00000005889	ZFX	-0.820289	6.26503e-16	2.52414e-14	3437.03	3312.53	2064.16	1755.39	ZFX
ENSG00000005893	LAMP2	-0.478659	1.01762e-09	1.8071e-08	6904.25	6991.11	4830.78	5143.06	LAMP2
ENSG00000005961	ITGA2B	-0.541336	0.00799013	0.028079	337.784	318.751	243.582	206.8	ITGA2B
ENSG00000006007	GDE1	-0.0179891	0.841326	0.91612	2789.33	2840.6	2684.9	2876.92	GDE1
ENSG00000006015	REX1BD	0.131568	0.303687	0.481947	1021.48	1280.63	1254.84	1267.73	REX1BD
ENSG00000006016	CRLF1	-0.661066	0.0015679	0.00697472	338.944	349.161	190.937	245.274	CRLF1
ENSG00000006025	OSBPL7	1.0535	0.000114318	0.000712703	105.63	87.8535	205.08	196.219	OSBPL7
ENSG00000006042	TMEM98	0.0897631	0.373133	0.556177	1723.74	1789.73	1798.58	1941.99	TMEM98
ENSG00000006047	YBX2	-0.588013	0.22224	0.387841	42.9484	66.4533	35.3587	37.5125	YBX2
ENSG00000006062	MAP3K14	-0.0263478	0.876702	0.93614	388.857	422.373	403.089	393.401	MAP3K14
ENSG00000006071	ABCC8	-0.363489	0.482537	0.660977	34.823	56.3163	40.8589	29.8176	ABCC8
ENSG00000006118	TMEM132A	-0.302653	0.00150429	0.00673578	2702.27	2922.82	2191.45	2370.98	TMEM132A
ENSG00000006125	AP2B1	-0.172288	0.019067	0.0583458	16290.2	15640.2	14637.7	13695.9	AP2B1
ENSG00000006128	TAC1	-0.319546	0.15074	0.292376	275.102	359.298	220.01	289.52	TAC1
ENSG00000006194	ZNF263	-0.713013	1.91087e-13	5.78726e-12	2513.06	2618.71	1514.14	1617.85	ZNF263
ENSG00000006282	SPATA20	-0.0243297	0.813704	0.900978	1563.55	1688.36	1607.64	1589.95	SPATA20
ENSG00000006283	CACNA1G	-0.33295	0.227107	0.393963	141.614	172.328	123.362	126.004	CACNA1G
ENSG00000006327	TNFRSF12A	-0.470446	0.00136267	0.00616725	771.911	796.313	513.094	620.399	TNFRSF12A
ENSG00000006377	DLX6	0.722084	2.83043e-05	0.000204501	293.674	293.971	476.163	493.434	DLX6
ENSG00000006432	MAP3K9	0.0387386	0.786009	0.883811	1036.57	886.419	1097.69	875.292	MAP3K9
ENSG00000006451	RALA	0.303629	0.00158503	0.00703497	1748.12	1797.62	2146.66	2230.55	RALA
ENSG00000006453	BAIAP2L1	0.151061	0.0932437	0.203731	2300.64	2293.2	2543.47	2557.58	BAIAP2L1
ENSG00000006459	KDM7A	-0.538278	0.000217713	0.00125511	1195.59	1184.9	942.112	694.463	KDM7A
ENSG00000006468	ETV1	-0.378952	0.0632898	0.151537	374.928	326.635	301.727	236.617	ETV1
ENSG00000006530	AGK	0.207778	0.0241668	0.0708617	2648.87	2590.55	2883.7	3169.33	AGK
ENSG00000006534	ALDH3B1	0.688049	0.0608424	0.147152	51.0738	97.9904	110.791	129.851	ALDH3B1
ENSG00000006576	PHTF2	-0.603325	2.44921e-11	5.55374e-10	2954.16	3030.95	1998.94	1940.07	PHTF2
ENSG00000006607	FARP2	0.0305703	0.767706	0.871305	2311.09	2049.92	2335.24	2117.05	FARP2
ENSG00000006611	USH1C	-0.822816	0.0420397	0.110287	75.4499	90.1062	40.0732	53.8641	USH1C
ENSG00000006625	GGCT	-0.0281595	0.789529	0.885642	1930.36	2137.77	1879.51	2112.24	GGCT
ENSG00000006634	DBF4	0.34504	0.000845266	0.00409005	1362.74	1394.39	1703.5	1799.64	DBF4
ENSG00000006638	TBXA2R	0.972375	0.0255712	0.0741195	35.9838	42.8004	63.6456	91.3767	TBXA2R
ENSG00000006652	IFRD1	0.518566	1.9983e-08	2.81401e-07	2524.67	2625.47	3493.44	3886.87	IFRD1
ENSG00000006695	COX10	-0.194244	0.0874123	0.193669	1211.84	1207.42	1029.33	1085.94	COX10
ENSG00000006704	GTF2IRD1	-0.272655	0.0134029	0.0435322	1441.67	1600.51	1279.2	1238.88	GTF2IRD1
ENSG00000006712	PAF1	-0.225083	0.00303362	0.0122529	12989	12965.1	10606.8	11601	PAF1
ENSG00000006715	VPS41	-0.00541521	0.953267	0.976567	2351.72	2303.34	2263.74	2374.83	VPS41
ENSG00000006740	ARHGAP44	-0.225991	0.0343553	0.0933973	1526.41	1630.92	1386.85	1311.98	ARHGAP44
ENSG00000006744	ELAC2	-0.0611804	0.405034	0.587151	8037.16	8285.26	7782.05	7863.2	ELAC2
ENSG00000006747	SCIN	-0.0671911	0.537607	0.708913	1281.49	1333.57	1262.7	1233.1	SCIN
ENSG00000006831	ADIPOR2	-0.238573	0.00192615	0.00834381	7381.33	7353.79	6053.4	6437.73	ADIPOR2
ENSG00000006837	CDKL3	-0.400272	0.286746	0.462701	91.7007	74.3376	66.0029	59.6353	CDKL3
ENSG00000007047	MARK4	-0.393716	0.000190938	0.00111904	1607.66	1566.72	1195.91	1220.6	MARK4
ENSG00000007080	CCDC124	-0.083087	0.300285	0.477792	6993.63	7236.65	6422.71	7013.88	CCDC124
ENSG00000007168	PAFAH1B1	0.468473	8.19688e-10	1.48554e-08	4828.8	4793.65	6710.29	6603.17	PAFAH1B1
ENSG00000007171	NOS2	0.267793	0.461001	0.641004	88.2184	61.948	95.8613	84.6436	NOS2
ENSG00000007202	KIAA0100	0.131766	0.0902676	0.198479	9796.88	9464.53	11024	10076.4	KIAA0100
ENSG00000007237	GAS7	-0.0954199	0.622116	0.773037	294.835	316.498	293.084	278.939	GAS7
ENSG00000007255	TRAPPC6A	-0.225132	0.12306	0.251567	740.57	760.271	580.668	705.043	TRAPPC6A
ENSG00000007264	MATK	-0.0330233	0.815308	0.901976	756.821	833.482	708.745	847.398	MATK
ENSG00000007341	ST7L	-0.320643	0.00864633	0.0299848	1021.48	995.673	795.963	819.504	ST7L
ENSG00000007350	TKTL1	-0.0547465	0.935584	0.967824	23.2154	20.2739	18.858	23.0846	TKTL1
ENSG00000007372	PAX6	0.002716	0.982726	0.991434	1209.52	1101.55	1253.27	1059.97	PAX6
ENSG00000007376	RPUSD1	-0.0136552	0.903947	0.950316	1748.12	2026.26	1744.36	1996.82	RPUSD1
ENSG00000007384	RHBDF1	-0.132681	0.57721	0.738934	206.617	185.844	179.936	177.944	RHBDF1
ENSG00000007392	LUC7L	-0.523436	1.17615e-08	1.7178e-07	2789.33	2886.78	1932.94	2017.02	LUC7L
ENSG00000007402	CACNA2D2	-0.183291	0.299958	0.477574	499.13	405.478	418.804	377.049	CACNA2D2
ENSG00000007516	BAIAP3	-0.201808	0.401867	0.583996	204.295	185.844	168.936	170.249	BAIAP3
ENSG00000007520	TSR3	0.34743	0.000553017	0.00282367	1640.17	1559.96	1969.87	2102.62	TSR3
ENSG00000007541	PIGQ	-0.143223	0.198406	0.35733	1303.54	1385.38	1177.84	1258.11	PIGQ
ENSG00000007545	CRAMP1	-0.284773	0.0120404	0.0396794	1377.83	1353.85	1177.05	1063.82	CRAMP1
ENSG00000007866	TEAD3	0.402342	0.031173	0.0865823	270.459	311.993	374.016	396.286	TEAD3
ENSG00000007923	DNAJC11	0.348608	2.40748e-05	0.0001772	3936.16	3681.96	4887.35	4812.18	DNAJC11
ENSG00000007944	MYLIP	-0.881644	1.83105e-13	5.56457e-12	1399.89	1427.06	722.103	813.733	MYLIP
ENSG00000007952	NOX1	0.548729	0.46706	0.646645	11.6077	16.8949	19.6437	22.1228	NOX1
ENSG00000007968	E2F2	-0.822708	5.7643e-19	3.18604e-17	3091.13	3313.65	1787.58	1834.27	E2F2
ENSG00000008018	PSMB1	-0.18893	0.0248164	0.0723722	7382.49	8170.38	6555.5	7090.83	PSMB1
ENSG00000008056	SYN1	-0.228581	0.644482	0.790057	44.1092	43.9268	33.0014	42.3218	SYN1
ENSG00000008083	JARID2	0.157032	0.0944185	0.205536	2401.63	2347.27	2764.26	2528.73	JARID2
ENSG00000008086	CDKL5	0.251141	0.313923	0.493148	226.35	191.476	297.799	198.143	CDKL5
ENSG00000008118	CAMK1G	0.684317	0.414841	0.596867	13.9292	10.1369	11.0005	27.8939	CAMK1G
ENSG00000008128	CDK11A	0.0758682	0.624158	0.774701	530.471	474.184	524.094	534.794	CDK11A
ENSG00000008130	NADK	-0.0446613	0.59668	0.754169	6296.01	6796.26	6044.76	6651.26	NADK
ENSG00000008226	DLEC1	-1.3938	0.143378	0.281769	17.4115	14.6423	5.50024	6.73302	DLEC1
ENSG00000008256	CYTH3	0.250151	0.02964	0.0833321	978.528	999.052	1193.55	1158.08	CYTH3
ENSG00000008277	ADAM22	0.131269	0.348033	0.529814	775.393	725.355	892.61	749.289	ADAM22
ENSG00000008282	SYPL1	-0.304661	0.000404095	0.00214345	3434.71	3347.44	2701.4	2790.35	SYPL1
ENSG00000008283	CYB561	0.356349	0.00734176	0.0261644	663.959	730.986	859.609	927.233	CYB561
ENSG00000008294	SPAG9	-0.337811	0.000111238	0.000695942	9057.47	8679.48	7532.18	6498.32	SPAG9
ENSG00000008300	CELSR3	-0.355055	0.0232633	0.0686909	836.914	655.522	613.669	552.107	CELSR3
ENSG00000008311	AASS	-0.526483	3.99972e-06	3.49176e-05	2175.28	2064.56	1612.36	1328.33	AASS
ENSG00000008323	PLEKHG6	0.180925	0.660096	0.801202	56.8776	54.0637	66.0029	59.6353	PLEKHG6
ENSG00000008324	SS18L2	0.14993	0.34044	0.522144	481.719	547.395	535.095	607.895	SS18L2
ENSG00000008382	MPND	-0.114919	0.336881	0.518111	1117.82	1071.14	962.542	1059.97	MPND
ENSG00000008394	MGST1	-0.230287	0.0147928	0.0472702	2783.52	3050.09	2403.6	2571.05	MGST1
ENSG00000008405	CRY1	0.591919	6.61871e-07	6.7982e-06	885.666	837.987	1244.63	1354.3	CRY1
ENSG00000008441	NFIX	-0.113616	0.285048	0.46055	1470.69	1433.81	1372.7	1311.01	NFIX
ENSG00000008513	ST3GAL1	-0.848354	1.98479e-11	4.57691e-10	1289.61	1181.52	722.888	648.293	ST3GAL1
ENSG00000008516	MMP25	-0.295782	0.538262	0.70951	78.9322	37.1688	51.0736	43.2837	MMP25
ENSG00000008517	IL32	-0.103399	0.880352	0.937943	34.823	15.7686	16.5007	30.7795	IL32
ENSG00000008710	PKD1	-0.588792	3.82366e-09	6.17617e-08	3921.07	3934.26	2842.05	2377.72	PKD1
ENSG00000008735	MAPK8IP2	0.14797	0.120144	0.247063	1872.32	1866.32	2050.8	2092.04	MAPK8IP2
ENSG00000008838	MED24	-0.0448875	0.534654	0.706653	9192.12	8998.23	8751.66	8881.81	MED24
ENSG00000008853	RHOBTB2	0.638568	0.000288656	0.00160549	292.514	283.834	447.091	450.15	RHOBTB2
ENSG00000008869	HEATR5B	-0.183239	0.123833	0.252651	1619.27	1507.03	1502.35	1248.49	HEATR5B
ENSG00000008952	SEC62	-0.0272569	0.744527	0.857599	3408.02	3507.38	3398.36	3387.67	SEC62
ENSG00000008988	RPS20	-0.494484	3.73453e-11	8.29554e-10	15113.2	16223.6	10869.3	11375.9	RPS20
ENSG00000009307	CSDE1	-0.268074	5.24141e-05	0.000356283	44105.7	42919.8	36143.6	36124.6	CSDE1
ENSG00000009335	UBE3C	-0.0981292	0.181469	0.334827	9491.6	9090.58	8755.59	8603.83	UBE3C
ENSG00000009413	REV3L	-0.218659	0.486663	0.66468	1879.28	1589.25	1789.15	1190.78	REV3L
ENSG00000009694	TENM1	-0.403132	0.353198	0.535351	3997.69	3198.77	3479.29	1962.19	TENM1
ENSG00000009709	PAX7	-0.242683	0.542849	0.712892	71.9676	64.2006	57.3596	57.7116	PAX7
ENSG00000009724	MASP2	-0.893777	0.00656124	0.0237416	113.755	147.549	66.7886	74.0632	MASP2
ENSG00000009780	FAM76A	0.642122	4.14331e-05	0.000288174	417.877	381.825	601.097	647.331	FAM76A
ENSG00000009830	POMT2	-0.193144	0.0429259	0.112047	2561.82	2609.7	2149.81	2375.79	POMT2
ENSG00000009844	VTA1	0.226752	0.00917526	0.0315541	2568.78	2579.29	3021.2	3002.93	VTA1
ENSG00000009950	MLXIPL	-0.411732	0.00377656	0.0148436	780.036	805.324	641.171	549.222	MLXIPL
ENSG00000009954	BAZ1B	-0.4764	1.36726e-10	2.78281e-09	18673.3	17934.5	13650.8	12659	BAZ1B
ENSG00000010017	RANBP9	-0.236128	0.00586546	0.0215726	3258.28	3331.68	2821.62	2773.04	RANBP9
ENSG00000010030	ETV7	-0.132376	0.889474	0.942816	17.4115	6.75796	8.64323	13.466	ETV7
ENSG00000010072	SPRTN	0.401389	1.6415e-05	0.000125414	1837.5	1873.08	2439.75	2461.4	SPRTN
ENSG00000010165	METTL13	0.471343	7.10236e-08	8.87144e-07	2898.44	2714.45	3802.24	3980.17	METTL13
ENSG00000010219	DYRK4	0.355538	0.0162913	0.0512439	535.114	653.27	739.389	781.992	DYRK4
ENSG00000010244	ZNF207	-0.19077	0.00977253	0.0332846	11141.1	11723.9	9814.78	10219.8	ZNF207
ENSG00000010256	UQCRC1	-0.1514	0.0537952	0.133709	9777.15	10411.8	8736.73	9443.54	UQCRC1
ENSG00000010270	STARD3NL	0.0573096	0.574853	0.737036	1784.1	1785.23	1763.22	1952.57	STARD3NL
ENSG00000010278	CD9	-0.274896	0.00860998	0.0298913	1800.35	1893.36	1599	1452.41	CD9
ENSG00000010292	NCAPD2	0.126577	0.0705728	0.164608	14247.3	14498.1	15971.1	15409	NCAPD2
ENSG00000010295	IFFO1	-0.129792	0.232062	0.399892	1327.92	1404.53	1246.2	1251.38	IFFO1
ENSG00000010310	GIPR	0.334047	0.737741	0.853679	10.4469	9.01062	5.50024	19.2372	GIPR
ENSG00000010318	PHF7	0.363625	0.124814	0.254037	162.508	172.328	224.724	205.838	PHF7
ENSG00000010319	SEMA3G	0.0662718	0.879879	0.937891	52.2346	49.5584	57.3596	49.0548	SEMA3G
ENSG00000010322	NISCH	-0.194614	0.020385	0.0615086	5504.36	5256.57	4908.57	4491.88	NISCH
ENSG00000010327	STAB1	0.0419634	0.965497	0.982947	11.6077	9.01062	7.85748	13.466	STAB1
ENSG00000010361	FUZ	0.301009	0.008184	0.0286181	1199.07	1254.73	1415.92	1609.19	FUZ
ENSG00000010404	IDS	-0.272477	0.0105079	0.0354073	2551.37	2370.92	2202.45	1869.85	IDS
ENSG00000010539	ZNF200	0.756185	5.78191e-08	7.36776e-07	510.738	593.574	909.111	957.05	ZNF200
ENSG00000010610	CD4	1.10534	0.13364	0.267628	17.4115	9.01062	20.4295	36.5507	CD4
ENSG00000010626	LRRC23	-0.418508	0.0346703	0.0941089	358.677	309.74	244.368	255.855	LRRC23
ENSG00000010671	BTK	-0.0909159	0.897572	0.946991	25.5369	19.1476	13.3577	28.8558	BTK
ENSG00000010704	HFE	-0.0566342	0.951603	0.975521	12.7685	10.1369	8.64323	13.466	HFE
ENSG00000010803	SCMH1	0.112956	0.210353	0.372798	2660.48	2777.52	2845.98	3036.59	SCMH1
ENSG00000010810	FYN	0.349819	2.08047e-05	0.000155525	3584.45	3731.52	4572.27	4752.55	FYN
ENSG00000010818	HIVEP2	-0.660347	1.0259e-06	1.01653e-05	1825.89	1609.52	1232.05	938.775	HIVEP2
ENSG00000011007	ELOA	0.435088	1.14345e-07	1.3786e-06	3374.35	3531.04	4707.42	4628.47	ELOA
ENSG00000011009	LYPLA2	0.15889	0.0910753	0.199954	2521.19	2447.51	2638.54	2910.59	LYPLA2
ENSG00000011021	CLCN6	-0.0552913	0.71722	0.839618	609.403	551.9	593.24	523.252	CLCN6
ENSG00000011028	MRC2	-0.428563	0.00281369	0.0115065	918.168	848.124	591.668	722.357	MRC2
ENSG00000011052	NME1-NME2	-0.580446	0.00528617	0.0197417	315.729	355.919	201.937	248.16	NME1-NME2
ENSG00000011105	TSPAN9	-0.231187	0.0572481	0.140439	1006.39	1001.3	832.893	878.178	TSPAN9
ENSG00000011114	BTBD7	-0.166416	0.131305	0.26451	1953.57	1850.56	1830.79	1556.29	BTBD7
ENSG00000011132	APBA3	0.145033	0.272477	0.446355	731.284	758.018	784.177	863.75	APBA3
ENSG00000011143	MKS1	0.66756	1.02573e-08	1.52028e-07	1027.28	1233.33	1780.51	1811.18	MKS1
ENSG00000011198	ABHD5	-0.276172	0.0485177	0.123405	838.075	985.536	804.606	700.234	ABHD5
ENSG00000011201	ANOS1	-0.624196	1.08837e-10	2.2541e-09	3699.37	3433.04	2453.89	2170.92	ANOS1
ENSG00000011243	AKAP8L	-0.83138	8.07232e-26	7.75951e-24	6450.39	6525.94	3561.01	3732.98	AKAP8L
ENSG00000011258	MBTD1	-0.00369959	0.979104	0.989733	1020.32	869.524	1036.4	846.436	MBTD1
ENSG00000011260	UTP18	0.011098	0.889773	0.942816	5528.74	5740.89	5492.38	5866.38	UTP18
ENSG00000011275	RNF216	0.198341	0.0348981	0.094611	1903.66	1912.5	2192.24	2186.31	RNF216
ENSG00000011295	TTC19	0.195706	0.0200381	0.0606458	3625.08	3591.86	3995.53	4271.62	TTC19
ENSG00000011304	PTBP1	-0.435502	4.10292e-11	9.07104e-10	67720.4	69964.1	50823	50986.3	PTBP1
ENSG00000011332	DPF1	0.263471	0.0721758	0.167412	575.741	657.775	691.458	790.649	DPF1
ENSG00000011347	SYT7	-0.443143	0.174111	0.32474	177.598	103.622	108.433	98.1097	SYT7
ENSG00000011376	LARS2	-0.0877673	0.315238	0.494599	2949.51	2925.07	2712.4	2816.32	LARS2
ENSG00000011405	PIK3C2A	-0.0170254	0.880174	0.937922	2237.96	2078.07	2346.24	1916.02	PIK3C2A
ENSG00000011422	PLAUR	-0.260467	0.186823	0.341994	342.427	479.815	353.587	332.803	PLAUR
ENSG00000011426	ANLN	0.0129772	0.872306	0.934097	6448.07	6159.88	6614.43	6104.92	ANLN
ENSG00000011451	WIZ	-0.0739568	0.345875	0.52758	5744.64	5449.17	5336.02	5297.92	WIZ
ENSG00000011454	RABGAP1	-0.268041	0.0029062	0.0118329	2827.63	2751.62	2360.39	2271.91	RABGAP1
ENSG00000011478	QPCTL	0.0881176	0.62809	0.777812	374.928	426.878	379.516	474.197	QPCTL
ENSG00000011485	PPP5C	-0.0452227	0.574418	0.736859	7714.47	7894.43	7183.31	7946.88	PPP5C
ENSG00000011523	CEP68	0.713801	4.60789e-07	4.88608e-06	531.632	488.826	871.395	801.229	CEP68
ENSG00000011566	MAP4K3	-0.150792	0.220472	0.385554	941.383	919.083	845.465	830.085	MAP4K3
ENSG00000011590	ZBTB32	0.500899	0.528788	0.70152	17.4115	10.1369	24.3582	14.4279	ZBTB32
ENSG00000011638	TMEM159	0.149692	0.522476	0.696726	182.241	219.634	205.08	241.427	TMEM159
ENSG00000012048	BRCA1	0.588969	7.64793e-10	1.39309e-08	2713.88	2560.14	4229.68	3700.27	BRCA1
ENSG00000012061	ERCC1	-0.0705668	0.567489	0.731866	1261.76	1487.88	1221.84	1398.54	ERCC1
ENSG00000012171	SEMA3B	0.0646172	0.786337	0.883811	192.688	173.454	193.294	189.486	SEMA3B
ENSG00000012174	MBTPS2	0.0104629	0.909255	0.953459	3081.84	2789.91	2912.77	3001.96	MBTPS2
ENSG00000012211	PRICKLE3	0.204276	0.1562	0.299773	540.918	560.911	645.885	623.285	PRICKLE3
ENSG00000012232	EXTL3	0.479513	2.06302e-08	2.89592e-07	2602.44	2556.76	3571.23	3622.36	EXTL3
ENSG00000012660	ELOVL5	0.0801515	0.291543	0.468391	7237.39	7271.57	7895.98	7439.98	ELOVL5
ENSG00000012779	ALOX5	-0.0287298	0.900797	0.948869	206.617	195.981	201.152	193.334	ALOX5
ENSG00000012822	CALCOCO1	0.221343	0.0823124	0.184732	749.856	737.744	861.966	872.407	CALCOCO1
ENSG00000012963	UBR7	0.428885	3.32698e-06	2.9378e-05	2576.91	2899.17	3637.23	3735.86	UBR7
ENSG00000012983	MAP4K5	-0.279388	0.00090708	0.00434784	3774.82	3755.17	3166.57	3036.59	MAP4K5
ENSG00000013016	EHD3	0.657378	8.80385e-05	0.000564999	434.127	350.288	652.171	583.849	EHD3
ENSG00000013275	PSMC4	-0.0995952	0.236635	0.405205	14294.9	16022	13433.2	14864.6	PSMC4
ENSG00000013288	MAN2B2	-0.372865	0.00140004	0.006305	1154.96	1145.47	888.681	887.796	MAN2B2
ENSG00000013306	SLC25A39	-0.0434184	0.593088	0.751043	6556.02	6975.34	6306.42	6826.32	SLC25A39
ENSG00000013364	MVP	-0.338667	0.0579457	0.141853	452.7	433.636	384.231	315.49	MVP
ENSG00000013374	NUB1	0.362092	1.79387e-05	0.000135998	3194.43	3251.71	4023.82	4262.96	NUB1
ENSG00000013375	PGM3	0.514332	7.63918e-09	1.15384e-07	2614.05	2411.47	3577.51	3600.24	PGM3
ENSG00000013392	RWDD2A	1.95483	8.17079e-26	7.81171e-24	161.347	155.433	577.525	651.179	RWDD2A
ENSG00000013441	CLK1	-1.12957	9.05248e-36	1.47632e-33	4573.43	4994.13	2111.31	2263.26	CLK1
ENSG00000013503	POLR3B	0.3526	0.000333471	0.00182209	1639	1727.79	2198.52	2099.74	POLR3B
ENSG00000013523	ANGEL1	-0.357841	5.49742e-05	0.000371489	3125.95	2999.41	2417.75	2361.37	ANGEL1
ENSG00000013561	RNF14	0.604974	4.32384e-10	8.08412e-09	1651.77	1724.41	2479.04	2657.62	RNF14
ENSG00000013563	DNASE1L1	0.164565	0.147665	0.288091	1086.48	1191.65	1265.05	1288.89	DNASE1L1
ENSG00000013573	DDX11	-0.124737	0.10741	0.227271	5892.06	5796.08	5464.09	5254.64	DDX11
ENSG00000013583	HEBP1	-0.0918114	0.389287	0.571871	1822.41	2070.19	1749.86	1904.48	HEBP1
ENSG00000013588	GPRC5A	-0.295942	0.00514895	0.0193148	2377.25	2258.29	1742	2036.26	GPRC5A
ENSG00000013619	MAMLD1	0.232993	0.300347	0.477848	195.009	198.234	219.224	243.35	MAMLD1
ENSG00000013810	TACC3	0.227486	0.00228544	0.00963591	6011.62	6023.6	7048.95	7041.77	TACC3
ENSG00000014123	UFL1	0.471142	1.57221e-06	1.48943e-05	1488.1	1496.89	2054.73	2083.39	UFL1
ENSG00000014138	POLA2	0.352085	0.000245901	0.00139523	2088.22	2341.63	2795.69	2859.61	POLA2
ENSG00000014164	ZC3H3	0.261716	0.0415838	0.109236	831.11	739.997	944.469	938.775	ZC3H3
ENSG00000014216	CAPN1	-0.204117	0.0213649	0.0639392	3076.04	3292.25	2798.05	2729.76	CAPN1
ENSG00000014257	ACPP	0.316675	0.705361	0.831326	9.28615	16.8949	12.572	20.1991	ACPP
ENSG00000014641	MDH1	-0.278179	0.000886549	0.00426098	5943.13	6259	4797.78	5267.14	MDH1
ENSG00000014824	SLC30A9	-0.0913951	0.299838	0.477511	3354.62	3629.03	3204.28	3352.08	SLC30A9
ENSG00000014914	MTMR11	0.359141	0.32319	0.503547	73.1284	66.4533	99.79	78.8725	MTMR11
ENSG00000014919	COX15	0.231951	0.00821925	0.0287243	2611.73	2748.24	3169.71	3125.08	COX15
ENSG00000015133	CCDC88C	-0.134106	0.218302	0.382743	1746.96	1585.87	1589.57	1445.67	CCDC88C
ENSG00000015153	YAF2	-0.150464	0.298716	0.476622	660.477	603.711	575.953	562.688	YAF2
ENSG00000015171	ZMYND11	-0.0520817	0.533203	0.704998	3536.86	3513.01	3451.79	3347.27	ZMYND11
ENSG00000015285	WAS	0.208184	0.554687	0.721326	82.4145	75.4639	102.147	79.8343	WAS
ENSG00000015475	BID	-0.164163	0.139268	0.275652	1298.9	1376.37	1162.12	1226.37	BID
ENSG00000015479	MATR3	-0.251835	0.0520634	0.130229	1315.15	1066.63	979.828	1020.53	MATR3
ENSG00000015520	NPC1L1	-1.16753	0.000109752	0.000687266	161.347	163.317	66.0029	78.8725	NPC1L1
ENSG00000015532	XYLT2	0.351156	0.000351053	0.00190462	1540.34	1553.2	1971.44	1974.7	XYLT2
ENSG00000015592	STMN4	-0.308019	0.608385	0.762184	47.5915	23.6529	21.2152	36.5507	STMN4
ENSG00000015676	NUDCD3	0.137382	0.100878	0.216769	3893.22	3864.43	4115.75	4418.78	NUDCD3
ENSG00000016082	ISL1	1.00262	0.000347216	0.00188728	120.72	91.2325	184.651	240.465	ISL1
ENSG00000016391	CHDH	0.81587	2.03746e-11	4.69225e-10	748.695	688.186	1245.41	1284.08	CHDH
ENSG00000016402	IL20RA	0.493952	0.123832	0.252651	81.2538	84.4745	112.362	121.194	IL20RA
ENSG00000016864	GLT8D1	0.316322	0.00231676	0.0097424	1383.64	1422.55	1690.93	1804.45	GLT8D1
ENSG00000017260	ATP2C1	-0.147195	0.0815463	0.1835	3403.37	3490.49	3142.99	3081.8	ATP2C1
ENSG00000017797	RALBP1	0.153542	0.0786551	0.178608	2789.33	2854.11	3066.78	3211.65	RALBP1
ENSG00000018189	RUFY3	-0.354378	0.00172194	0.00757048	1333.72	1299.78	1061.55	997.448	RUFY3
ENSG00000018236	CNTN1	-0.295464	0.105108	0.223589	443.413	368.309	333.157	327.994	CNTN1
ENSG00000018280	SLC11A1	0.437516	0.574122	0.736728	10.4469	18.0212	21.2152	17.3135	SLC11A1
ENSG00000018408	WWTR1	-0.518419	4.44161e-06	3.84527e-05	1801.51	1852.81	1377.42	1171.54	WWTR1
ENSG00000018510	AGPS	0.223325	0.0099883	0.033941	4222.87	3919.62	4943.14	4560.18	AGPS
ENSG00000018610	CXorf56	0.120197	0.26531	0.438301	1495.07	1541.94	1554.21	1748.66	CXorf56
ENSG00000018699	TTC27	-0.250665	0.0140816	0.0453994	1994.2	2229	1735.72	1815.03	TTC27
ENSG00000018869	ZNF582	0.473674	0.0913324	0.200396	147.418	138.538	154.792	243.35	ZNF582
ENSG00000019102	VSIG2	-0.201933	0.737793	0.853679	38.3054	22.5265	25.9297	26.9321	VSIG2
ENSG00000019144	PHLDB1	0.523691	0.00011233	0.000701299	591.992	608.217	824.25	902.224	PHLDB1
ENSG00000019186	CYP24A1	0.740246	0.169622	0.318178	23.2154	29.2845	41.6447	46.1693	CYP24A1
ENSG00000019485	PRDM11	-0.225512	0.201151	0.360729	385.375	388.583	329.229	332.803	PRDM11
ENSG00000019549	SNAI2	0.0911058	0.838371	0.914648	51.0738	46.1794	47.9306	55.7879	SNAI2
ENSG00000019582	CD74	-0.187003	0.89819	0.947247	89.3792	63.0743	124.148	9.6186	CD74
ENSG00000019995	ZRANB1	-0.390471	0.000314186	0.00172846	1536.86	1688.36	1225.77	1235.03	ZRANB1
ENSG00000020129	NCDN	0.344406	7.54729e-05	0.000492216	2832.27	2669.39	3513.08	3471.35	NCDN
ENSG00000020181	ADGRA2	0.125056	0.536989	0.708626	297.157	269.192	338.657	277.977	ADGRA2
ENSG00000020256	ZFP64	0.0878132	0.382806	0.565781	2131.17	1983.46	2077.52	2296.92	ZFP64
ENSG00000020426	MNAT1	-0.174353	0.0984897	0.212593	1668.02	1751.44	1445.78	1586.11	MNAT1
ENSG00000020577	SAMD4A	-0.127448	0.296619	0.474392	1207.2	1115.06	1131.48	992.639	SAMD4A
ENSG00000020633	RUNX3	-0.140995	0.186398	0.341428	1565.88	1740.18	1471.71	1527.43	RUNX3
ENSG00000020922	MRE11	0.104778	0.299352	0.477123	1750.44	1643.31	1866.94	1781.36	MRE11
ENSG00000021300	PLEKHB1	-0.21395	0.222663	0.388385	408.59	510.226	390.517	402.057	PLEKHB1
ENSG00000021355	SERPINB1	0.0131478	0.914681	0.956044	883.345	911.199	920.897	889.72	SERPINB1
ENSG00000021488	SLC7A9	-2.97155	9.45306e-06	7.6485e-05	41.7877	60.8217	5.50024	7.69488	SLC7A9
ENSG00000021574	SPAST	0.0587872	0.666013	0.804685	882.184	745.628	876.895	817.581	SPAST
ENSG00000021645	NRXN3	-0.714415	1.11585e-07	1.34717e-06	1094.6	1147.73	747.247	617.514	NRXN3
ENSG00000021762	OSBPL5	-0.112816	0.530466	0.702903	356.356	384.077	328.443	356.85	OSBPL5
ENSG00000021776	AQR	-0.0901232	0.351705	0.533728	2152.06	2070.19	2045.3	1919.87	AQR
ENSG00000021826	CPS1	-0.520508	0.282949	0.458164	67.3246	41.6741	33.7872	42.3218	CPS1
ENSG00000022267	FHL1	-0.316345	5.09104e-06	4.36055e-05	14398.2	14435	11559.9	11596.2	FHL1
ENSG00000022277	RTF2	0.0498166	0.555697	0.722203	3179.34	3192.01	3255.35	3340.54	RTF2
ENSG00000022556	NLRP2	-0.507506	0.641819	0.787886	13.9292	13.5159	18.0722	0.96186	NLRP2
ENSG00000022567	SLC45A4	0.721644	0.000255894	0.00144554	235.636	218.507	351.229	398.21	SLC45A4
ENSG00000022840	RNF10	0.03273	0.666297	0.804749	9625.09	9791.16	9548.41	10315.9	RNF10
ENSG00000022976	ZNF839	0.338156	0.00774108	0.0273669	784.679	783.924	940.541	1043.62	ZNF839
ENSG00000023041	ZDHHC6	0.275873	0.00605452	0.0221757	1471.85	1517.16	1822.94	1795.79	ZDHHC6
ENSG00000023171	GRAMD1B	-0.804694	1.67094e-06	1.57621e-05	633.779	706.207	429.019	336.651	GRAMD1B
ENSG00000023191	RNH1	0.0720385	0.406477	0.588634	5175.87	5623.75	5395.73	5959.68	RNH1
ENSG00000023228	NDUFS1	0.13374	0.0844174	0.188331	5132.92	5314.01	5776.82	5684.59	NDUFS1
ENSG00000023287	RB1CC1	-0.414842	4.05047e-05	0.000282606	2494.49	2519.59	2005.23	1753.47	RB1CC1
ENSG00000023318	ERP44	-0.0904909	0.336031	0.517311	2616.37	2560.14	2319.53	2544.12	ERP44
ENSG00000023330	ALAS1	0.47855	1.85088e-06	1.7257e-05	1408.01	1493.51	2009.94	2033.37	ALAS1
ENSG00000023445	BIRC3	-0.0322628	0.931979	0.966005	67.3246	79.9692	79.3606	64.4446	BIRC3
ENSG00000023516	AKAP11	0.218756	0.141775	0.279395	1298.9	1061	1578.57	1164.81	AKAP11
ENSG00000023572	GLRX2	0.319268	0.0520108	0.130189	405.108	393.088	471.449	525.175	GLRX2
ENSG00000023608	SNAPC1	-0.166743	0.138675	0.274818	1248.99	1198.41	1077.26	1103.25	SNAPC1
ENSG00000023697	DERA	0.0800916	0.465309	0.64508	1380.15	1561.09	1521.21	1588.99	DERA
ENSG00000023734	STRAP	-0.156714	0.0574063	0.140742	15809.7	16911.8	13753.7	15603.3	STRAP
ENSG00000023839	ABCC2	-0.999322	0.00131161	0.00598513	136.971	150.928	74.6461	69.2539	ABCC2
ENSG00000023892	DEF6	-0.103912	0.827174	0.908444	47.5915	42.8004	40.8589	43.2837	DEF6
ENSG00000023902	PLEKHO1	-0.00176934	0.989112	0.994153	959.955	1036.22	914.611	1081.13	PLEKHO1
ENSG00000023909	GCLM	0.496869	6.71256e-06	5.60024e-05	1284.97	1482.25	2020.16	1884.28	GCLM
ENSG00000024048	UBR2	-0.124027	0.230356	0.397688	2149.74	2132.14	2101.09	1825.61	UBR2
ENSG00000024422	EHD2	1.51524	0.010262	0.0347125	9.28615	31.5372	66.7886	50.0167	EHD2
ENSG00000024526	DEPDC1	-0.018903	0.823974	0.906818	4160.19	4191.06	4299.61	3940.74	DEPDC1
ENSG00000024862	CCDC28A	0.128703	0.354468	0.536495	605.921	617.227	667.886	669.454	CCDC28A
ENSG00000025039	RRAGD	0.187535	0.0525499	0.131204	1784.1	1844.92	2027.23	2106.47	RRAGD
ENSG00000025156	HSF2	-0.66096	2.51557e-10	4.84672e-09	1975.63	2186.2	1338.13	1293.7	HSF2
ENSG00000025293	PHF20	-0.256819	0.010824	0.0363133	2076.61	1922.64	1713.72	1632.28	PHF20
ENSG00000025423	HSD17B6	-0.174383	0.415085	0.597073	240.279	260.182	217.652	226.037	HSD17B6
ENSG00000025434	NR1H3	0.324425	0.0684859	0.160728	329.658	357.046	399.16	461.693	NR1H3
ENSG00000025708	TYMP	0.147895	0.61972	0.771386	116.077	131.78	159.507	114.461	TYMP
ENSG00000025770	NCAPH2	-0.304887	0.000199028	0.0011614	5619.28	5900.83	4499.19	4828.53	NCAPH2
ENSG00000025772	TOMM34	0.296322	0.00270011	0.0111166	1708.65	1874.21	2198.52	2201.7	TOMM34
ENSG00000025796	SEC63	0.00318968	0.964555	0.982283	9507.85	9356.4	9527.2	9378.13	SEC63
ENSG00000025800	KPNA6	0.125424	0.173222	0.323387	3619.28	4035.63	4365.62	3983.06	KPNA6
ENSG00000026025	VIM	-0.585711	8.36966e-14	2.6482e-12	34831.2	39349.4	24196.3	25233.4	VIM
ENSG00000026036	RTEL1-TNFRSF6B	-0.241397	0.329547	0.510247	179.919	218.507	179.936	156.783	RTEL1-TNFRSF6B
ENSG00000026103	FAS	0.000934778	0.994433	0.99713	695.3	710.712	700.102	706.967	FAS
ENSG00000026297	RNASET2	-0.149792	0.180561	0.333498	1672.67	1482.25	1362.49	1482.23	RNASET2
ENSG00000026508	CD44	0.32627	0.096497	0.209262	295.996	369.435	465.949	367.43	CD44
ENSG00000026559	KCNG1	-0.0928877	0.546667	0.715685	562.973	691.565	572.025	605.01	KCNG1
ENSG00000026652	AGPAT4	-0.306798	0.0185953	0.0571893	1115.5	972.02	887.895	798.343	AGPAT4
ENSG00000026950	BTN3A1	0.797109	0.000556754	0.00283621	161.347	149.801	289.941	250.083	BTN3A1
ENSG00000027001	MIPEP	-0.124541	0.309825	0.488751	1089.96	1125.2	946.827	1086.9	MIPEP
ENSG00000027075	PRKCH	-0.00437947	0.969796	0.984709	1130.59	1059.87	1103.19	1080.17	PRKCH
ENSG00000027697	IFNGR1	0.126206	0.247699	0.418479	1224.61	1286.27	1338.91	1402.39	IFNGR1
ENSG00000027847	B4GALT7	0.265847	0.0296037	0.0832434	1000.58	978.778	1107.12	1274.46	B4GALT7
ENSG00000027869	SH2D2A	0.697427	0.0183115	0.0564439	83.5753	122.77	161.864	173.135	SH2D2A
ENSG00000028116	VRK2	-0.0548748	0.657575	0.799404	940.222	890.925	861.966	901.262	VRK2
ENSG00000028203	VEZT	0.174361	0.0442206	0.114711	3598.38	3296.76	3915.38	3864.75	VEZT
ENSG00000028277	POU2F2	-0.311536	0.671996	0.808378	24.3761	16.8949	19.6437	13.466	POU2F2
ENSG00000028310	BRD9	0.627338	3.73472e-08	4.97035e-07	1004.06	974.273	1602.93	1451.45	BRD9
ENSG00000028528	SNX1	0.1343	0.127008	0.257526	2860.13	2699.81	3051.06	3051.02	SNX1
ENSG00000028839	TBPL1	-0.474657	1.72052e-05	0.000130886	1433.55	1518.29	1041.9	1083.05	TBPL1
ENSG00000029153	ARNTL2	-0.163431	0.0862167	0.191524	2095.19	2085.96	1893.65	1839.08	ARNTL2
ENSG00000029363	BCLAF1	0.298066	0.000126621	0.000778429	9796.88	9323.73	12253	11252.8	BCLAF1
ENSG00000029364	SLC39A9	-0.164923	0.057339	0.140621	3326.76	3473.59	3106.06	2958.68	SLC39A9
ENSG00000029534	ANK1	0.249242	0.420306	0.602379	89.3792	129.528	135.149	125.042	ANK1
ENSG00000029639	TFB1M	0.764748	2.26572e-05	0.000168165	308.764	292.845	459.663	563.65	TFB1M
ENSG00000029725	RABEP1	0.127124	0.10483	0.223242	5866.52	5506.61	6237.27	6182.83	RABEP1
ENSG00000029993	HMGB3	-0.191184	0.00979922	0.0333562	9533.39	10036.7	8475.87	8666.35	HMGB3
ENSG00000030066	NUP160	-0.256218	0.00303262	0.0122517	4775.4	4643.85	4143.25	3740.67	NUP160
ENSG00000030110	BAK1	0.0181391	0.857178	0.925123	1981.43	2125.38	1979.3	2181.5	BAK1
ENSG00000030419	IKZF2	1.13405	0.0329125	0.0904059	31.3407	19.1476	65.2171	45.2074	IKZF2
ENSG00000030582	GRN	-0.0772486	0.396053	0.578399	3793.39	4302.57	3751.95	3923.43	GRN
ENSG00000031003	FAM13B	0.233201	0.0631038	0.151259	793.965	834.608	989.257	924.347	FAM13B
ENSG00000031081	ARHGAP31	0.270621	0.260438	0.433166	198.491	161.065	230.224	202.952	ARHGAP31
ENSG00000031691	CENPQ	-0.360311	0.0107413	0.0360839	709.229	801.945	577.525	600.2	CENPQ
ENSG00000031698	SARS	0.0354824	0.659875	0.801138	13586.8	13363.9	12940.5	14684.7	SARS
ENSG00000031823	RANBP3	0.124469	0.116593	0.241388	4645.39	4760.98	5025.65	5229.63	RANBP3
ENSG00000032219	ARID4A	-0.151597	0.251909	0.423183	921.65	858.261	852.537	748.327	ARID4A
ENSG00000032389	EIPR1	0.00225864	0.984814	0.992678	1368.55	1441.7	1283.91	1533.2	EIPR1
ENSG00000032444	PNPLA6	0.00533701	0.952684	0.976083	3235.06	3604.25	3463.58	3401.14	PNPLA6
ENSG00000032742	IFT88	-0.136504	0.437709	0.619738	384.214	465.173	383.445	389.553	IFT88
ENSG00000033011	ALG1	0.0642454	0.648492	0.793086	727.802	908.946	836.822	875.292	ALG1
ENSG00000033030	ZCCHC8	0.14458	0.137804	0.273552	1922.23	2100.6	2192.24	2255.56	ZCCHC8
ENSG00000033050	ABCF2	0.0169515	0.824067	0.906818	5787.59	5945.88	5898.61	5974.11	ABCF2
ENSG00000033100	CHPF2	0.292031	0.00282216	0.0115358	1774.81	1893.36	2306.96	2183.42	CHPF2
ENSG00000033122	LRRC7	-0.457664	0.54833	0.716999	18.5723	20.2739	15.715	12.5042	LRRC7
ENSG00000033170	FUT8	0.260665	0.0358872	0.0967145	933.258	925.841	1189.62	1035.92	FUT8
ENSG00000033178	UBA6	0.0353262	0.768303	0.871703	1524.09	1644.44	1788.36	1456.26	UBA6
ENSG00000033327	GAB2	-0.00693958	0.96831	0.984112	449.217	372.814	410.946	406.867	GAB2
ENSG00000033627	ATP6V0A1	-0.170474	0.0464661	0.119316	3273.37	3206.65	2851.48	2906.74	ATP6V0A1
ENSG00000033800	PIAS1	-0.309552	0.00138468	0.00624927	2386.54	2281.94	1949.44	1815.99	PIAS1
ENSG00000033867	SLC4A7	-0.620499	1.22736e-06	1.19145e-05	1798.03	1748.06	1300.41	1003.22	SLC4A7
ENSG00000034053	APBA2	0.0295921	0.776433	0.877192	1569.36	1586.99	1544.78	1678.44	APBA2
ENSG00000034152	MAP2K3	0.151948	0.122939	0.251466	1773.65	1905.75	2007.59	2081.46	MAP2K3
ENSG00000034510	TMSB10	-0.318368	8.30486e-06	6.83201e-05	10845.1	11083.1	8783.09	8802.94	TMSB10
ENSG00000034533	ASTE1	0.88039	3.3827e-05	0.000240377	225.189	170.075	369.302	357.812	ASTE1
ENSG00000034677	RNF19A	-0.160542	0.200232	0.359544	908.882	893.177	825.821	785.839	RNF19A
ENSG00000034693	PEX3	0.187163	0.131827	0.265139	829.949	870.651	935.826	1001.3	PEX3
ENSG00000034713	GABARAPL2	-0.368829	0.000310513	0.00171358	1914.11	2115.24	1560.5	1560.14	GABARAPL2
ENSG00000035115	SH3YL1	-0.30192	0.122488	0.250804	407.43	319.877	295.441	294.329	SH3YL1
ENSG00000035141	FAM136A	0.00379236	0.963591	0.981799	4527	4610.06	4400.19	4763.13	FAM136A
ENSG00000035403	VCL	-0.338342	2.63667e-05	0.000191833	10430.7	10688.8	8816.1	7885.32	VCL
ENSG00000035499	DEPDC1B	-0.16025	0.0775934	0.176718	2583.87	2651.37	2292.81	2393.11	DEPDC1B
ENSG00000035664	DAPK2	-0.969337	0.00481978	0.0182426	123.041	146.423	84.0751	52.9023	DAPK2
ENSG00000035681	NSMAF	0.152166	0.163504	0.309657	1185.14	1172.51	1305.13	1314.86	NSMAF
ENSG00000035687	ADSS	0.184981	0.0153639	0.0487602	5729.55	5977.42	6640.36	6668.57	ADSS
ENSG00000035862	TIMP2	0.244473	0.0311205	0.0864983	1029.6	1091.41	1240.7	1272.54	TIMP2
ENSG00000035928	RFC1	0.122822	0.145765	0.285067	3282.65	3184.13	3567.3	3473.27	RFC1
ENSG00000036054	TBC1D23	0.222087	0.0448368	0.116059	1121.3	1149.98	1353.06	1295.62	TBC1D23
ENSG00000036257	CUL3	-0.0174426	0.829011	0.909471	4912.37	5095.5	5084.58	4801.6	CUL3
ENSG00000036448	MYOM2	-0.0678165	0.432588	0.615097	3650.62	3426.29	3444.72	3305.91	MYOM2
ENSG00000036530	CYP46A1	0.283172	0.758432	0.865891	11.6077	9.01062	12.572	12.5042	CYP46A1
ENSG00000036549	AC118549.1	-0.317365	0.000757867	0.00371313	2811.38	2634.48	2256.67	2112.24	AC118549.1
ENSG00000036672	USP2	0.309811	0.1332	0.26702	264.655	226.392	321.371	286.634	USP2
ENSG00000037042	TUBG2	-0.00923284	0.951487	0.975521	571.098	569.921	607.383	525.175	TUBG2
ENSG00000037241	RPL26L1	-0.104755	0.314988	0.49443	1781.78	1959.81	1672.86	1808.3	RPL26L1
ENSG00000037280	FLT4	0.180509	0.0654786	0.155342	1758.56	1847.18	2091.66	1993.93	FLT4
ENSG00000037474	NSUN2	0.0205107	0.77671	0.877315	8475.93	8525.17	8557.58	8687.52	NSUN2
ENSG00000037637	FBXO42	0.397482	0.000137445	0.000834815	1290.77	1269.37	1654	1718.84	FBXO42
ENSG00000037749	MFAP3	0.497761	4.09262e-05	0.000285097	821.824	768.155	1125.19	1119.6	MFAP3
ENSG00000037757	MRI1	-0.0777301	0.432079	0.614806	2104.47	2336	2057.09	2151.68	MRI1
ENSG00000037897	METTL1	0.630653	1.23729e-07	1.47665e-06	824.145	929.22	1333.41	1382.19	METTL1
ENSG00000037965	HOXC8	0.839372	6.26596e-09	9.64543e-08	437.61	453.91	766.89	829.123	HOXC8
ENSG00000038002	AGA	-0.122742	0.401185	0.58339	590.831	637.501	546.881	581.925	AGA
ENSG00000038210	PI4K2B	0.390475	0.000843041	0.00408405	884.505	917.956	1196.69	1165.77	PI4K2B
ENSG00000038219	BOD1L1	-0.394135	0.183542	0.337664	2769.59	2152.41	2179.67	1564.95	BOD1L1
ENSG00000038274	MAT2B	0.325046	0.000395832	0.00211003	2456.19	2261.66	2970.91	2938.48	MAT2B
ENSG00000038358	EDC4	-0.187505	0.0196087	0.0596763	4674.41	4879.25	4164.47	4225.45	EDC4
ENSG00000038382	TRIO	-0.209039	0.0531191	0.132401	5950.1	5286.98	5416.95	4300.47	TRIO
ENSG00000038427	VCAN	-0.720146	0.0216264	0.0646235	5269.89	4464.76	3550.01	2358.48	VCAN
ENSG00000038532	CLEC16A	0.213477	0.0752241	0.172656	1086.48	958.504	1209.27	1160.96	CLEC16A
ENSG00000039068	CDH1	0.0985778	0.713794	0.837137	195.009	199.36	263.226	157.745	CDH1
ENSG00000039123	MTREX	0.0538101	0.474777	0.653239	6255.38	6402.04	6513.85	6625.29	MTREX
ENSG00000039139	DNAH5	0.457739	0.538436	0.709584	19.7331	11.2633	20.4295	22.1228	DNAH5
ENSG00000039319	ZFYVE16	-0.0928695	0.416494	0.598612	2309.93	2098.35	2273.96	1856.39	ZFYVE16
ENSG00000039523	RIPOR1	-0.171871	0.523205	0.697147	201.974	147.549	167.364	142.355	RIPOR1
ENSG00000039560	RAI14	-0.00478209	0.954027	0.976894	3905.99	3720.26	3783.38	3817.62	RAI14
ENSG00000039600	SOX30	-0.733132	0.242392	0.41206	38.3054	27.0318	22.7867	16.3516	SOX30
ENSG00000039650	PNKP	-0.171939	0.097924	0.21163	1684.27	1697.37	1441.06	1562.06	PNKP
ENSG00000040199	PHLPP2	-0.506695	3.77573e-05	0.000265532	1298.9	1242.34	958.613	828.161	PHLPP2
ENSG00000040275	SPDL1	0.181496	0.0320027	0.0884564	3242.03	3112.04	3566.51	3639.68	SPDL1
ENSG00000040341	STAU2	-0.191045	0.0917346	0.201129	1192.11	1208.55	1069.4	1033.04	STAU2
ENSG00000040487	PQLC2	-0.0417008	0.753684	0.862836	806.734	874.03	767.676	866.635	PQLC2
ENSG00000040531	CTNS	0.0138422	0.921105	0.960136	687.175	797.439	718.96	781.03	CTNS
ENSG00000040608	RTN4R	0.206121	0.267818	0.440992	291.353	325.508	346.515	365.507	RTN4R
ENSG00000040633	PHF23	-0.110416	0.304812	0.482953	2130.01	2367.54	1930.58	2238.25	PHF23
ENSG00000040933	INPP4A	0.0286164	0.789919	0.885829	2155.55	1924.89	2215.81	1943.92	INPP4A
ENSG00000041353	RAB27B	0.590516	0.0318525	0.0881666	131.167	102.496	172.865	178.906	RAB27B
ENSG00000041357	PSMA4	-0.260319	0.000879788	0.00423193	15955.9	16600.9	12865.1	14320.2	PSMA4
ENSG00000041802	LSG1	0.302237	0.00215309	0.00916125	1645.97	1678.23	1992.66	2107.43	LSG1
ENSG00000041880	PARP3	0.728339	0.00195325	0.00843026	139.292	163.317	246.725	254.893	PARP3
ENSG00000041982	TNC	-0.62446	3.97742e-10	7.47594e-09	4904.25	4598.79	3359.86	2800.93	TNC
ENSG00000041988	THAP3	-0.130305	0.324186	0.504387	800.93	898.809	753.533	800.267	THAP3
ENSG00000042088	TDP1	0.393574	5.99856e-05	0.000400818	1798.03	1840.42	2282.6	2498.91	TDP1
ENSG00000042286	AIFM2	0.171539	0.155319	0.298698	957.634	1072.26	1107.12	1180.2	AIFM2
ENSG00000042317	SPATA7	0.0689787	0.766724	0.870694	208.938	194.855	193.294	230.846	SPATA7
ENSG00000042429	MED17	-0.0451947	0.664549	0.803914	1455.6	1511.53	1438.71	1437.02	MED17
ENSG00000042445	RETSAT	-0.0295283	0.763576	0.868563	1808.48	1882.09	1781.29	1835.23	RETSAT
ENSG00000042493	CAPG	0.509068	0.0641528	0.152962	143.935	136.286	238.082	159.669	CAPG
ENSG00000042753	AP2S1	-0.246534	0.00608039	0.0222382	3830.54	4094.2	3183.07	3499.25	AP2S1
ENSG00000043039	BARX2	0.0195382	0.878845	0.937354	903.078	966.389	884.753	1011.88	BARX2
ENSG00000043093	DCUN1D1	0.0481251	0.691531	0.822204	910.042	944.988	980.614	936.851	DCUN1D1
ENSG00000043143	JADE2	0.301903	0.0409684	0.108021	529.31	507.973	667.1	610.781	JADE2
ENSG00000043355	ZIC2	-0.386334	1.08962e-05	8.6862e-05	3630.88	3939.89	2928.48	2863.46	ZIC2
ENSG00000043514	TRIT1	0.307457	0.013415	0.0435521	813.699	856.008	989.257	1078.24	TRIT1
ENSG00000043591	ADRB1	0.5569	0.452819	0.633725	19.7331	12.3896	15.715	31.7414	ADRB1
ENSG00000044090	CUL7	-0.0411418	0.637483	0.784577	2878.71	2818.07	2795.69	2740.34	CUL7
ENSG00000044115	CTNNA1	-0.232467	0.0010804	0.00504464	13950.1	14295.3	12256.9	11783.7	CTNNA1
ENSG00000044446	PHKA2	-0.28392	0.00286502	0.0116921	3223.45	2881.14	2573.33	2439.28	PHKA2
ENSG00000044459	CNTLN	0.0508864	0.663252	0.803269	1057.46	1053.12	1133.05	1052.27	CNTLN
ENSG00000044524	EPHA3	0.240215	0.15564	0.299042	400.465	367.183	472.235	433.799	EPHA3
ENSG00000044574	HSPA5	0.139004	0.0562709	0.138732	88190.5	85005	90946.4	99769.8	HSPA5
ENSG00000046604	DSG2	-0.185221	0.0194532	0.0592711	6318.06	6197.05	5692.75	5312.35	DSG2
ENSG00000046647	GEMIN8	0.120549	0.35072	0.532736	768.429	756.892	803.82	855.093	GEMIN8
ENSG00000046651	OFD1	0.242759	0.0152589	0.0485229	1574	1535.18	1870.87	1807.33	OFD1
ENSG00000046653	GPM6B	-0.425364	0.000687798	0.00341045	985.492	1057.62	740.175	781.992	GPM6B
ENSG00000046889	PREX2	0.263705	0.445119	0.626817	82.4145	94.6115	127.291	84.6436	PREX2
ENSG00000047056	WDR37	0.828936	5.61678e-12	1.40714e-10	735.927	698.323	1295.7	1251.38	WDR37
ENSG00000047188	YTHDC2	-0.0329352	0.711632	0.835266	3729.55	3506.26	3688.3	3381.9	YTHDC2
ENSG00000047230	CTPS2	-0.0867262	0.398946	0.581184	1600.7	1545.32	1471.71	1490.88	CTPS2
ENSG00000047249	ATP6V1H	-0.14002	0.233585	0.401616	1070.23	1158.99	1001.04	1022.46	ATP6V1H
ENSG00000047315	POLR2B	0.0399964	0.605012	0.760093	5528.74	5780.31	5813.75	5813.48	POLR2B
ENSG00000047346	FAM214A	0.797608	5.44191e-05	0.000368214	215.903	206.118	376.373	356.85	FAM214A
ENSG00000047365	ARAP2	-0.384742	0.0189081	0.0579295	532.793	484.321	376.373	403.019	ARAP2
ENSG00000047410	TPR	-0.385058	6.96882e-05	0.000457696	13305.9	12047.2	10661.8	8748.11	TPR
ENSG00000047578	KIAA0556	-0.164741	0.244999	0.415204	688.336	646.512	612.098	578.078	KIAA0556
ENSG00000047579	DTNBP1	0.267413	0.0253017	0.0734588	959.955	946.115	1092.19	1203.29	DTNBP1
ENSG00000047597	XK	0.246745	0.0259392	0.0749406	1135.23	1091.41	1333.41	1308.13	XK
ENSG00000047617	ANO2	-0.253575	0.684624	0.817123	23.2154	33.7898	27.5012	20.1991	ANO2
ENSG00000047621	C12orf4	0.429069	0.000342819	0.00186568	848.522	923.588	1222.62	1162.89	C12orf4
ENSG00000047634	SCML1	-0.857183	8.48674e-32	1.12019e-29	11412.7	11310.6	6160.27	6384.82	SCML1
ENSG00000047644	WWC3	-0.149802	0.206167	0.367478	1401.05	1300.91	1305.13	1128.26	WWC3
ENSG00000047662	FAM184B	0.0193785	0.978146	0.989695	19.7331	19.1476	22.001	17.3135	FAM184B
ENSG00000047849	MAP4	-0.12888	0.0883429	0.19513	9557.77	9127.75	8775.24	8311.43	MAP4
ENSG00000047932	GOPC	0.104185	0.245965	0.416427	3113.18	2838.34	3204.28	3192.41	GOPC
ENSG00000048028	USP28	0.43694	0.000117563	0.000730798	1192.11	1076.77	1593.5	1476.45	USP28
ENSG00000048052	HDAC9	0.43585	0.339873	0.521364	41.7877	46.1794	71.5031	47.1311	HDAC9
ENSG00000048140	TSPAN17	0.0691532	0.48616	0.664403	1668.02	1697.37	1736.5	1794.83	TSPAN17
ENSG00000048162	NOP16	-0.0525244	0.631888	0.780243	1555.43	1731.16	1507.85	1663.06	NOP16
ENSG00000048342	CC2D2A	-0.135673	0.373365	0.556477	531.632	535.005	477.735	493.434	CC2D2A
ENSG00000048392	RRM2B	-0.126218	0.287987	0.463943	1284.97	1174.76	1187.27	1064.78	RRM2B
ENSG00000048405	ZNF800	0.495542	0.000210019	0.00121591	595.474	636.375	887.11	849.322	ZNF800
ENSG00000048471	SNX29	-0.432203	0.00271152	0.0111532	725.48	669.038	507.593	526.137	SNX29
ENSG00000048544	MRPS10	0.486021	1.88884e-07	2.16372e-06	1902.5	1867.45	2577.25	2703.79	MRPS10
ENSG00000048649	RSF1	-0.492696	1.24278e-05	9.75557e-05	3088.8	2841.72	2336.82	1874.66	RSF1
ENSG00000048707	VPS13D	-0.276693	0.393163	0.575748	2351.72	1886.6	2091.66	1406.24	VPS13D
ENSG00000048740	CELF2	0.00823246	0.932631	0.966346	3194.43	2957.73	3297	2887.5	CELF2
ENSG00000048828	FAM120A	-0.122527	0.10561	0.224321	9655.27	9506.2	9116.25	8482.64	FAM120A
ENSG00000048991	R3HDM1	-0.0280574	0.760988	0.867359	3143.36	2851.86	3010.99	2867.3	R3HDM1
ENSG00000049089	COL9A2	0.0925772	0.756951	0.864815	123.041	103.622	124.148	117.347	COL9A2
ENSG00000049130	KITLG	0.0191228	0.869754	0.932758	1334.88	1306.54	1439.49	1235.03	KITLG
ENSG00000049167	ERCC8	0.064313	0.681051	0.814627	460.825	507.973	509.951	503.053	ERCC8
ENSG00000049192	ADAMTS6	-0.208249	0.672695	0.808944	46.4307	45.0531	47.1449	31.7414	ADAMTS6
ENSG00000049239	H6PD	0.545612	1.41388e-07	1.66604e-06	1340.69	1348.21	2042.95	1880.44	H6PD
ENSG00000049245	VAMP3	-0.0368974	0.65873	0.800148	3767.85	3907.23	3659.23	3823.39	VAMP3
ENSG00000049246	PER3	-0.351087	0.313637	0.492919	155.543	88.9798	83.2893	108.69	PER3
ENSG00000049249	TNFRSF9	0.484361	0.037773	0.100798	170.633	159.938	223.152	239.503	TNFRSF9
ENSG00000049283	EPN3	2.07452	0.0505007	0.127383	3.4823	4.50531	22.001	11.5423	EPN3
ENSG00000049323	LTBP1	-0.497668	2.96821e-07	3.27095e-06	3363.91	3265.22	2508.89	2183.42	LTBP1
ENSG00000049449	RCN1	0.000769913	0.991656	0.995709	11233.9	10848.8	10749	11347.1	RCN1
ENSG00000049541	RFC2	0.069401	0.398462	0.58067	5740	5799.46	5758.75	6352.12	RFC2
ENSG00000049618	ARID1B	-0.429487	4.17005e-05	0.000289806	4237.96	3872.31	3303.29	2715.33	ARID1B
ENSG00000049656	CLPTM1L	0.0523549	0.46984	0.648737	9851.44	10266.5	10335.7	10526.6	CLPTM1L
ENSG00000049759	NEDD4L	-0.181818	0.085657	0.190616	2250.73	2476.79	2232.31	1933.34	NEDD4L
ENSG00000049768	FOXP3	1.01642	0.187685	0.343251	9.28615	13.5159	21.2152	25.0083	FOXP3
ENSG00000049769	PPP1R3F	-0.620706	3.51456e-07	3.823e-06	1229.25	1229.95	754.318	846.436	PPP1R3F
ENSG00000049860	HEXB	-0.204125	0.0120723	0.0397695	5081.84	5294.86	4374.26	4635.2	HEXB
ENSG00000049883	PTCD2	0.958802	5.69428e-12	1.42454e-10	510.738	459.541	971.185	913.767	PTCD2
ENSG00000050030	NEXMIF	0.487649	0.609627	0.763107	6.96461	11.2633	14.9292	10.5805	NEXMIF
ENSG00000050130	JKAMP	0.116627	0.293939	0.471341	1141.04	1165.75	1228.12	1273.5	JKAMP
ENSG00000050165	DKK3	0.531224	0.256322	0.428382	47.5915	57.4427	106.862	44.2455	DKK3
ENSG00000050327	ARHGEF5	0.0119138	0.934583	0.967249	651.191	576.679	623.098	614.628	ARHGEF5
ENSG00000050344	NFE2L3	0.217217	0.0796688	0.180261	822.985	809.829	927.183	971.478	NFE2L3
ENSG00000050393	MCUR1	0.0745641	0.440637	0.622538	2176.44	2390.07	2339.17	2471.02	MCUR1
ENSG00000050405	LIMA1	-0.397945	9.60687e-07	9.562e-06	6055.73	6177.9	4458.34	4828.53	LIMA1
ENSG00000050426	LETMD1	-0.193657	0.059741	0.145043	1832.85	2049.92	1694.86	1700.57	LETMD1
ENSG00000050438	SLC4A8	-0.246781	0.376582	0.559484	176.437	150.928	158.721	116.385	SLC4A8
ENSG00000050555	LAMC3	-0.130646	0.304622	0.482696	843.878	904.441	810.892	785.839	LAMC3
ENSG00000050628	PTGER3	-0.684486	0.199003	0.357991	41.7877	45.0531	29.8584	24.0465	PTGER3
ENSG00000050748	MAPK9	-0.142388	0.0945523	0.205802	3842.14	3692.1	3505.22	3319.38	MAPK9
ENSG00000050767	COL23A1	-0.220574	0.607238	0.76142	62.6815	54.0637	51.0736	49.0548	COL23A1
ENSG00000050820	BCAR1	0.211783	0.0368534	0.0987092	1521.77	1508.15	1712.15	1797.72	BCAR1
ENSG00000051009	FAM160A2	0.0769907	0.559293	0.72513	760.303	850.377	880.824	817.581	FAM160A2
ENSG00000051108	HERPUD1	-0.110889	0.174583	0.325414	6206.63	6174.52	5460.95	6006.81	HERPUD1
ENSG00000051128	HOMER3	0.245001	0.162201	0.307915	359.838	440.394	446.305	503.053	HOMER3
ENSG00000051180	RAD51	0.385554	0.00209399	0.00895898	834.592	932.599	1095.33	1214.83	RAD51
ENSG00000051341	POLQ	-0.562321	0.0291022	0.0821467	2472.44	1940.66	1694.07	1293.7	POLQ
ENSG00000051382	PIK3CB	0.207427	0.0654907	0.155342	1047.01	1067.76	1224.98	1216.75	PIK3CB
ENSG00000051523	CYBA	-0.0782203	0.395642	0.577999	5137.56	5743.14	4848.07	5461.44	CYBA
ENSG00000051596	THOC3	0.0615431	0.529937	0.702584	3095.77	2936.33	2916.7	3380.94	THOC3
ENSG00000051620	HEBP2	-0.422376	3.08088e-06	2.74379e-05	3752.76	3515.27	2604.76	2820.17	HEBP2
ENSG00000051825	MPHOSPH9	-0.0203447	0.849433	0.920302	2220.55	2046.54	2264.53	1940.07	MPHOSPH9
ENSG00000052126	PLEKHA5	-0.414194	0.000256903	0.00145032	1639	1697.37	1343.63	1158.08	PLEKHA5
ENSG00000052344	PRSS8	0.369704	0.305266	0.483283	100.987	64.2006	123.362	89.4529	PRSS8
ENSG00000052723	SIKE1	0.571926	2.6069e-08	3.56323e-07	1866.52	1642.18	2701.4	2512.38	SIKE1
ENSG00000052749	RRP12	-0.115001	0.132698	0.266345	8004.66	8483.49	7457.54	7768.94	RRP12
ENSG00000052795	FNIP2	0.0697636	0.603572	0.758896	1084.16	981.031	1197.48	967.631	FNIP2
ENSG00000052802	MSMO1	-0.0350885	0.689726	0.820917	2800.93	2751.62	2745.4	2673.01	MSMO1
ENSG00000052841	TTC17	-0.562413	3.08237e-09	5.07142e-08	2357.52	2368.67	1594.28	1606.31	TTC17
ENSG00000052850	ALX4	1.41051	1.32815e-10	2.70633e-09	139.292	125.022	345.729	356.85	ALX4
ENSG00000053108	FSTL4	-0.14119	0.585536	0.7456	181.08	157.686	163.436	143.317	FSTL4
ENSG00000053254	FOXN3	-0.319063	0.00378062	0.0148562	2278.59	2048.79	1863.79	1602.46	FOXN3
ENSG00000053371	AKR7A2	-0.0535079	0.613081	0.766547	2076.61	2303.34	1972.23	2250.75	AKR7A2
ENSG00000053372	MRTO4	0.0262381	0.764827	0.869269	5629.73	6091.18	5623.6	6315.57	MRTO4
ENSG00000053438	NNAT	0.367627	0.614222	0.767268	12.7685	20.2739	19.6437	23.0846	NNAT
ENSG00000053501	USE1	-0.0302076	0.814032	0.901157	941.383	976.525	869.038	1010.91	USE1
ENSG00000053524	MCF2L2	0.261434	0.706361	0.832015	10.4469	37.1688	33.0014	24.0465	MCF2L2
ENSG00000053702	NRIP2	0.854856	0.0675452	0.158951	54.5561	28.1582	90.361	58.6734	NRIP2
ENSG00000053747	LAMA3	-0.482386	0.0887262	0.195748	4112.6	3437.55	3176.78	2226.7	LAMA3
ENSG00000053770	AP5M1	0.885373	1.23866e-15	4.82558e-14	862.451	896.556	1634.36	1614.96	AP5M1
ENSG00000053900	ANAPC4	0.16028	0.206062	0.367364	879.862	865.019	915.397	1035.92	ANAPC4
ENSG00000053918	KCNQ1	-0.434728	0.0831673	0.186082	186.884	215.128	159.507	137.546	KCNQ1
ENSG00000054116	TRAPPC3	-0.156243	0.10408	0.222154	3395.25	3684.22	2970.91	3384.78	TRAPPC3
ENSG00000054118	THRAP3	0.572769	3.98143e-12	1.01469e-10	5860.72	5392.85	8689.59	8045.96	THRAP3
ENSG00000054148	PHPT1	-0.0393854	0.662651	0.802895	2650.03	2753.87	2560.75	2698.98	PHPT1
ENSG00000054179	ENTPD2	-0.248062	0.673199	0.809331	34.823	32.6635	19.6437	37.5125	ENTPD2
ENSG00000054267	ARID4B	-0.142362	0.118053	0.243727	2904.24	2895.79	2735.98	2517.19	ARID4B
ENSG00000054277	OPN3	-0.231773	0.460303	0.64055	156.704	113.759	134.363	95.2241	OPN3
ENSG00000054282	SDCCAG8	0.0531535	0.664059	0.803785	900.756	964.136	942.112	993.601	SDCCAG8
ENSG00000054356	PTPRN	-0.278063	0.763729	0.868583	4.64307	27.0318	11.7862	14.4279	PTPRN
ENSG00000054392	HHAT	-0.109364	0.417239	0.599148	753.339	776.039	742.532	674.264	HHAT
ENSG00000054523	KIF1B	-0.0683897	0.514826	0.690246	4321.54	3982.69	4373.47	3542.53	KIF1B
ENSG00000054598	FOXC1	-0.272667	0.000100057	0.000632264	12565.3	12570.9	10435.5	10371.7	FOXC1
ENSG00000054611	TBC1D22A	-0.102542	0.373542	0.556522	1413.82	1527.3	1273.7	1467.8	TBC1D22A
ENSG00000054654	SYNE2	-0.73023	0.242432	0.41206	3275.69	2099.47	2243.31	996.486	SYNE2
ENSG00000054690	PLEKHH1	-0.357772	0.00139731	0.00629662	2715.04	2497.07	2238.6	1825.61	PLEKHH1
ENSG00000054793	ATP9A	0.0371703	0.76558	0.869897	1806.16	1725.53	2046.09	1574.56	ATP9A
ENSG00000054965	FAM168A	-0.135833	0.171612	0.321264	3591.42	3224.67	3310.36	2890.39	FAM168A
ENSG00000054967	RELT	-0.342028	0.00570348	0.02106	959.955	987.789	770.033	766.602	RELT
ENSG00000054983	GALC	-0.21415	0.216984	0.380924	511.899	416.741	408.589	391.477	GALC
ENSG00000055044	NOP58	-0.140346	0.0649957	0.154596	10659.3	10928.8	9405.41	10184.2	NOP58
ENSG00000055070	SZRD1	-0.160943	0.0262163	0.0756433	10155.6	10483.9	9120.18	9341.58	SZRD1
ENSG00000055118	KCNH2	-0.326896	0.179369	0.331888	188.044	226.392	159.507	171.211	KCNH2
ENSG00000055130	CUL1	-0.0377459	0.616664	0.769179	7064.44	6976.47	6981.37	6695.5	CUL1
ENSG00000055147	FAM114A2	0.411452	0.000347652	0.00188907	971.563	922.462	1248.55	1270.62	FAM114A2
ENSG00000055163	CYFIP2	-0.0281279	0.724572	0.845294	6860.14	7069.95	7122.02	6536.8	CYFIP2
ENSG00000055208	TAB2	-0.431994	1.34369e-06	1.29022e-05	3339.53	3273.11	2535.61	2364.25	TAB2
ENSG00000055211	GINM1	-0.0740164	0.460456	0.640619	1903.66	2112.99	1903.08	1913.14	GINM1
ENSG00000055332	EIF2AK2	0.0869104	0.369369	0.552113	2951.83	2837.22	3286	2859.61	EIF2AK2
ENSG00000055483	USP36	0.104023	0.183644	0.337764	4669.77	4669.75	5067.29	4969.93	USP36
ENSG00000055609	KMT2C	-0.685826	0.0933554	0.203899	3793.39	2889.03	2595.33	1558.21	KMT2C
ENSG00000055732	MCOLN3	0.139122	0.295165	0.472451	699.943	680.301	748.818	771.411	MCOLN3
ENSG00000055813	CCDC85A	0.135665	0.827567	0.908634	41.7877	19.1476	22.001	45.2074	CCDC85A
ENSG00000055917	PUM2	-0.312176	0.000566307	0.00288155	4231	4024.37	3510.72	3135.66	PUM2
ENSG00000055950	MRPL43	-0.0611156	0.505824	0.682054	3095.77	3187.51	2853.84	3171.25	MRPL43
ENSG00000055955	ITIH4	0.18195	0.820784	0.90495	15.09	14.6423	22.001	11.5423	ITIH4
ENSG00000056050	HPF1	0.195307	0.123124	0.251669	807.895	804.197	883.967	962.821	HPF1
ENSG00000056097	ZFR	-0.227818	0.00215629	0.00917007	10438.8	10182	9051.82	8554.78	ZFR
ENSG00000056277	ZNF280C	0.481514	0.0056844	0.0209957	318.05	334.519	477.735	432.837	ZNF280C
ENSG00000056487	PHF21B	-0.630942	0.00181765	0.00793793	327.337	325.508	219.224	201.991	PHF21B
ENSG00000056558	TRAF1	0.103565	0.698457	0.826943	159.025	132.907	164.221	149.088	TRAF1
ENSG00000056586	RC3H2	-0.148238	0.190125	0.346603	2708.07	2396.82	2528.54	2074.73	RC3H2
ENSG00000056736	IL17RB	-0.0484078	0.748375	0.85973	529.31	569.921	546.095	516.519	IL17RB
ENSG00000056972	TRAF3IP2	0.941278	2.85527e-10	5.45368e-09	380.732	382.951	721.317	745.441	TRAF3IP2
ENSG00000057019	DCBLD2	0.0740305	0.571525	0.735088	1505.52	1336.95	1679.14	1310.05	DCBLD2
ENSG00000057252	SOAT1	0.129938	0.158662	0.303149	2258.85	2185.07	2473.54	2388.3	SOAT1
ENSG00000057294	PKP2	0.0960946	0.322443	0.502737	1835.17	1848.3	1921.15	2017.02	PKP2
ENSG00000057468	MSH4	-0.628931	0.467501	0.647002	12.7685	19.1476	11.0005	9.6186	MSH4
ENSG00000057608	GDI2	-0.210958	0.00357682	0.0141497	17785.3	18877.2	15505.2	16171.7	GDI2
ENSG00000057657	PRDM1	1.54857	0.0807306	0.182058	6.96461	6.75796	18.0722	22.1228	PRDM1
ENSG00000057663	ATG5	-0.0277862	0.805986	0.896518	1301.22	1365.11	1235.98	1381.23	ATG5
ENSG00000057704	TMCC3	0.0673924	0.649071	0.793538	539.757	553.027	553.167	592.505	TMCC3
ENSG00000057757	PITHD1	-0.204663	0.029082	0.082129	3780.62	4088.57	3205.07	3626.21	PITHD1
ENSG00000057935	MTA3	0.0358618	0.724089	0.845009	1794.55	1713.14	1730.22	1866.97	MTA3
ENSG00000058056	USP13	0.222442	0.0341712	0.0930304	1455.6	1397.77	1722.36	1605.34	USP13
ENSG00000058063	ATP11B	-0.24559	0.0265312	0.076362	2898.44	2475.67	2438.18	2092.04	ATP11B
ENSG00000058085	LAMC2	0.180628	0.837965	0.914544	159.025	92.3588	219.224	65.4064	LAMC2
ENSG00000058091	CDK14	-0.283347	0.0179746	0.0555506	1033.08	1050.86	857.251	855.093	CDK14
ENSG00000058262	SEC61A1	0.338492	4.17417e-06	3.62793e-05	12962.3	12854.8	15702.4	16944.1	SEC61A1
ENSG00000058272	PPP1R12A	-0.374411	3.66094e-05	0.000258178	3951.25	3724.76	3103.71	2815.36	PPP1R12A
ENSG00000058404	CAMK2B	-0.338777	0.0797017	0.180313	325.015	390.835	275.012	291.443	CAMK2B
ENSG00000058453	CROCC	0.143007	0.304033	0.482324	1309.35	1031.72	1411.2	1171.54	CROCC
ENSG00000058600	POLR3E	-0.14522	0.0910721	0.199954	3900.18	4229.36	3609.73	3742.6	POLR3E
ENSG00000058668	ATP2B4	0.135146	0.329854	0.510467	887.988	866.145	1070.97	853.169	ATP2B4
ENSG00000058673	ZC3H11A	-0.48505	1.15163e-09	2.03485e-08	8307.62	7956.37	6040.83	5576.86	ZC3H11A
ENSG00000058729	RIOK2	0.760552	6.25968e-12	1.53985e-10	961.116	1058.75	1688.57	1734.23	RIOK2
ENSG00000058799	YIPF1	-0.112333	0.383552	0.566409	811.377	884.167	781.034	787.763	YIPF1
ENSG00000058804	NDC1	-0.149999	0.0503312	0.127072	6568.79	6661.1	6098.98	5823.1	NDC1
ENSG00000059122	FLYWCH1	-0.31356	0.00471538	0.0178895	1796.87	2090.46	1499.21	1630.35	FLYWCH1
ENSG00000059145	UNKL	0.534959	1.76671e-05	0.000134111	822.985	737.744	1106.33	1155.19	UNKL
ENSG00000059377	TBXAS1	0.421229	0.130633	0.263546	118.398	110.38	152.435	153.898	TBXAS1
ENSG00000059378	PARP12	0.158398	0.26533	0.438301	611.725	571.048	645.099	675.225	PARP12
ENSG00000059573	ALDH18A1	-0.0889405	0.197981	0.356916	15050.5	15206.5	14097.9	14350.9	ALDH18A1
ENSG00000059588	TARBP1	-0.160343	0.063513	0.151948	3951.25	3853.16	3634.09	3347.27	TARBP1
ENSG00000059691	GATB	0.0547621	0.677608	0.812753	777.715	767.029	762.962	842.589	GATB
ENSG00000059728	MXD1	-0.887029	1.12847e-10	2.33442e-09	1016.83	1242.34	612.884	608.857	MXD1
ENSG00000059758	CDK17	-0.1905	0.0884064	0.195236	1518.28	1482.25	1396.27	1231.18	CDK17
ENSG00000059769	DNAJC25	0.0757296	0.622268	0.773169	481.719	515.858	537.452	513.633	DNAJC25
ENSG00000059804	SLC2A3	-0.90634	6.59159e-26	6.37079e-24	5236.23	5131.55	2889.98	2639.34	SLC2A3
ENSG00000059915	PSD	1.23921	5.51583e-09	8.59547e-08	143.935	167.823	357.515	378.973	PSD
ENSG00000060069	CTDP1	0.676628	1.52562e-08	2.18846e-07	783.519	750.134	1244.63	1206.17	CTDP1
ENSG00000060138	YBX3	-0.156061	0.0276792	0.078911	30268.2	31268	26707.6	28522	YBX3
ENSG00000060140	STYK1	0.735309	0.0581221	0.142127	49.913	51.811	85.6466	83.6818	STYK1
ENSG00000060237	WNK1	-0.287097	0.295164	0.472451	13124.8	11111.2	11714.7	8146.95	WNK1
ENSG00000060339	CCAR1	-0.546603	8.50793e-13	2.38478e-11	11506.7	10659.6	7689.33	7485.19	CCAR1
ENSG00000060491	OGFR	0.327388	0.000607663	0.0030629	1856.07	1769.46	2296.74	2251.71	OGFR
ENSG00000060558	GNA15	1.31987	0.198475	0.357402	8.12538	5.63163	28.2869	5.77116	GNA15
ENSG00000060642	PIGV	0.729477	7.80826e-06	6.45952e-05	329.658	352.54	580.668	550.184	PIGV
ENSG00000060656	PTPRU	0.0168057	0.871076	0.933175	1726.06	1892.23	1897.58	1762.13	PTPRU
ENSG00000060688	SNRNP40	0.177516	0.0528921	0.131891	4315.74	4855.6	4925.07	5449.9	SNRNP40
ENSG00000060749	QSER1	-0.203146	0.46689	0.646511	2643.07	2314.6	2543.47	1762.13	QSER1
ENSG00000060762	MPC1	-0.203722	0.0611582	0.147673	1476.5	1564.47	1267.41	1374.5	MPC1
ENSG00000060971	ACAA1	0.00934718	0.937489	0.968901	1030.76	985.536	984.543	1045.54	ACAA1
ENSG00000060982	BCAT1	0.0952895	0.273164	0.447167	4767.28	4310.45	4999.72	4695.8	BCAT1
ENSG00000061273	HDAC7	0.0198614	0.850675	0.921079	1567.04	1545.32	1505.49	1651.51	HDAC7
ENSG00000061337	LZTS1	0.21379	0.624606	0.775148	49.913	48.4321	62.8599	50.9786	LZTS1
ENSG00000061455	PRDM6	0.0894409	0.527425	0.700395	813.699	724.228	887.11	747.365	PRDM6
ENSG00000061656	SPAG4	-0.268873	0.443183	0.625171	96.3438	84.4745	77.7891	72.1395	SPAG4
ENSG00000061676	NCKAP1	-0.117012	0.135376	0.269974	8787.02	8275.12	8130.92	7599.65	NCKAP1
ENSG00000061794	MRPS35	-0.0676979	0.462656	0.642611	2777.72	3072.62	2766.62	2816.32	MRPS35
ENSG00000061918	GUCY1B1	-0.00133373	0.992905	0.996285	543.24	589.069	540.595	591.544	GUCY1B1
ENSG00000061936	SFSWAP	-0.164558	0.0570734	0.140144	3714.46	4007.47	3377.15	3513.67	SFSWAP
ENSG00000061938	TNK2	-0.147004	0.22874	0.395979	975.045	969.768	904.396	851.246	TNK2
ENSG00000061987	MON2	-0.411246	0.00030846	0.00170341	3280.33	2975.76	2620.47	2080.5	MON2
ENSG00000062038	CDH3	0.136165	0.513355	0.688743	415.555	279.329	403.089	359.735	CDH3
ENSG00000062194	GPBP1	-0.109989	0.166419	0.3137	4733.61	4788.02	4340.47	4483.23	GPBP1
ENSG00000062282	DGAT2	-0.335475	0.383406	0.566241	70.8069	101.369	79.3606	56.7497	DGAT2
ENSG00000062370	ZNF112	1.67251	1.11393e-08	1.63366e-07	59.1992	75.4639	231.01	198.143	ZNF112
ENSG00000062485	CS	-0.285266	4.48617e-05	0.000309586	17359.3	18080.9	14647.9	14433.7	CS
ENSG00000062524	LTK	0.193226	0.444133	0.625976	147.418	201.613	191.723	207.762	LTK
ENSG00000062582	MRPS24	-0.25519	0.0145967	0.0467454	2190.37	2510.58	1888.94	2051.65	MRPS24
ENSG00000062598	ELMO2	0.699462	1.58998e-07	1.85256e-06	550.204	558.658	891.038	909.919	ELMO2
ENSG00000062650	WAPL	-0.397831	8.44488e-07	8.50112e-06	6302.97	6468.5	5035.07	4656.36	WAPL
ENSG00000062716	VMP1	-0.343541	3.82486e-05	0.000268667	4876.39	5051.58	3769.23	4057.12	VMP1
ENSG00000062725	APPBP2	-0.114519	0.247388	0.418167	2372.61	2302.21	2283.38	2032.41	APPBP2
ENSG00000062822	POLD1	-0.258257	0.000632724	0.00317205	6871.75	7091.35	5874.25	5800.01	POLD1
ENSG00000063015	SEZ6	-0.21538	0.78979	0.885741	18.5723	13.5159	14.1435	13.466	SEZ6
ENSG00000063046	EIF4B	-0.575674	1.47088e-17	7.08866e-16	42098.7	43743.2	28523.4	29075.1	EIF4B
ENSG00000063127	SLC6A16	-1.49605	0.00193403	0.0083718	65.003	74.3376	29.8584	19.2372	SLC6A16
ENSG00000063169	BICRA	-0.356198	0.0104271	0.0351686	838.075	830.103	702.459	599.238	BICRA
ENSG00000063176	SPHK2	0.315974	0.0246473	0.0720041	566.455	603.711	702.459	755.06	SPHK2
ENSG00000063177	RPL18	-0.457906	5.23428e-09	8.17111e-08	35965.2	39839.3	26503.3	28688.4	RPL18
ENSG00000063180	CA11	-0.178576	0.38659	0.569185	451.539	307.487	330.014	340.498	CA11
ENSG00000063241	ISOC2	-0.048683	0.707018	0.832448	1175.86	1491.26	1234.41	1345.64	ISOC2
ENSG00000063244	U2AF2	-0.0642112	0.364482	0.546971	20251.9	21036.4	19246.9	20246.2	U2AF2
ENSG00000063245	EPN1	-0.116961	0.166318	0.31361	5488.11	5653.03	4866.92	5409.5	EPN1
ENSG00000063322	MED29	0.387578	1.18779e-06	1.15941e-05	4508.42	4379.16	5664.46	5963.53	MED29
ENSG00000063438	AHRR	0.782283	3.84393e-06	3.36906e-05	309.925	300.729	543.738	505.938	AHRR
ENSG00000063587	ZNF275	0.228946	0.0593507	0.144274	1006.39	920.209	1175.48	1081.13	ZNF275
ENSG00000063601	MTMR1	0.199965	0.0292278	0.0823829	2349.39	2236.89	2682.54	2584.52	MTMR1
ENSG00000063660	GPC1	-0.175598	0.175482	0.326574	889.148	1035.09	861.18	842.589	GPC1
ENSG00000063761	ADCK1	-0.0546555	0.738301	0.853849	436.449	501.215	456.52	446.303	ADCK1
ENSG00000063854	HAGH	-0.0133514	0.892232	0.944339	1852.59	1888.85	1797.01	1911.21	HAGH
ENSG00000063978	RNF4	0.108845	0.230191	0.397519	2914.69	2744.86	2946.56	3157.78	RNF4
ENSG00000064012	CASP8	0.615173	9.98251e-10	1.77729e-08	1419.62	1490.13	2152.95	2305.58	CASP8
ENSG00000064042	LIMCH1	-0.029509	0.803443	0.895037	1087.64	1168	1156.62	1052.27	LIMCH1
ENSG00000064102	INTS13	-0.344541	0.000119711	0.000741359	3099.25	3341.81	2535.61	2537.39	INTS13
ENSG00000064115	TM7SF3	0.108968	0.245124	0.415318	2212.42	2153.54	2285.74	2423.89	TM7SF3
ENSG00000064195	DLX3	1.14018	0.0838754	0.187382	15.09	15.7686	25.9297	42.3218	DLX3
ENSG00000064199	SPA17	-0.179791	0.248804	0.419656	518.863	572.174	462.806	501.129	SPA17
ENSG00000064218	DMRT3	1.29187	0.000760114	0.00372105	34.823	59.6953	111.576	120.232	DMRT3
ENSG00000064225	ST3GAL6	0.305605	0.145001	0.284013	224.028	216.255	276.583	267.397	ST3GAL6
ENSG00000064300	NGFR	-0.536384	0.0332409	0.0911099	193.848	219.634	154.792	129.851	NGFR
ENSG00000064309	CDON	0.274715	0.0468614	0.120069	1099.25	930.346	1360.13	1092.67	CDON
ENSG00000064313	TAF2	-0.312747	0.0011948	0.00551184	3181.67	2946.47	2600.83	2330.59	TAF2
ENSG00000064393	HIPK2	-0.522761	0.123931	0.252764	3627.4	2784.28	2669.19	1792.91	HIPK2
ENSG00000064419	TNPO3	0.0328257	0.679333	0.813639	5243.19	5178.85	5485.31	5174.8	TNPO3
ENSG00000064489	BORCS8-MEF2B	-0.714868	0.0276629	0.078909	128.845	113.759	74.6461	73.1013	BORCS8-MEF2B
ENSG00000064490	RFXANK	0.0455705	0.651086	0.795016	2016.25	1930.52	1932.15	2143.02	RFXANK
ENSG00000064545	TMEM161A	-0.216084	0.0166221	0.0521175	3649.46	3951.15	3136.71	3408.83	TMEM161A
ENSG00000064547	LPAR2	-0.0617243	0.741309	0.85537	333.14	327.761	300.942	332.803	LPAR2
ENSG00000064601	CTSA	-0.0556863	0.647389	0.792577	983.171	1110.56	1010.47	1004.18	CTSA
ENSG00000064607	SUGP2	-0.0261511	0.752182	0.86196	6446.91	6118.21	6459.64	5876.96	SUGP2
ENSG00000064651	SLC12A2	-0.397155	1.47547e-05	0.00011381	3922.24	3861.05	3133.56	2774	SLC12A2
ENSG00000064652	SNX24	0.214509	0.150715	0.292376	546.722	494.458	596.383	611.743	SNX24
ENSG00000064655	EYA2	-0.0365304	0.812625	0.900389	564.133	553.027	503.665	586.734	EYA2
ENSG00000064666	CNN2	-0.0651686	0.601828	0.757564	860.129	898.809	850.965	830.085	CNN2
ENSG00000064687	ABCA7	-0.374529	0.0270604	0.0775466	438.77	488.826	355.944	359.735	ABCA7
ENSG00000064692	SNCAIP	0.141834	0.550259	0.718392	190.366	170.075	200.366	197.181	SNCAIP
ENSG00000064703	DDX20	0.782481	1.59514e-15	6.12e-14	1396.4	1397.77	2339.17	2468.13	DDX20
ENSG00000064726	BTBD1	-0.16362	0.0290469	0.0820561	6802.1	6962.95	6151.62	6137.63	BTBD1
ENSG00000064763	FAR2	-0.101042	0.291492	0.468351	2282.07	2489.18	2179.67	2269.99	FAR2
ENSG00000064932	SBNO2	-0.3328	9.97817e-05	0.000631049	3730.71	3915.11	3095.85	2974.07	SBNO2
ENSG00000064933	PMS1	-0.52502	3.05382e-08	4.11684e-07	2552.53	2428.36	1712.15	1749.62	PMS1
ENSG00000064961	HMG20B	-0.181251	0.0229872	0.0681142	4732.45	4873.62	4194.32	4278.35	HMG20B
ENSG00000064995	TAF11	0.51903	4.19505e-06	3.64251e-05	975.045	939.357	1354.63	1388.93	TAF11
ENSG00000064999	ANKS1A	0.0198132	0.839958	0.915419	2822.99	2624.34	2931.63	2588.36	ANKS1A
ENSG00000065000	AP3D1	0.00722825	0.915546	0.956257	21955.9	21520.7	21549.1	22146.8	AP3D1
ENSG00000065029	ZNF76	0.0339308	0.716788	0.839463	2365.65	2566.9	2479.04	2572.01	ZNF76
ENSG00000065054	SLC9A3R2	0.0564234	0.701034	0.828602	595.474	670.165	697.744	617.514	SLC9A3R2
ENSG00000065057	NTHL1	0.341025	0.00865271	0.0299962	672.085	703.954	860.394	882.987	NTHL1
ENSG00000065060	UHRF1BP1	0.437778	0.000220629	0.00126903	2675.57	2302.21	3767.66	2971.18	UHRF1BP1
ENSG00000065135	GNAI3	0.0276759	0.749737	0.860463	4655.84	4937.82	4638.27	5144.02	GNAI3
ENSG00000065150	IPO5	-0.443405	4.75547e-10	8.84438e-09	18991.3	19764.8	14574.8	13924.8	IPO5
ENSG00000065154	OAT	-0.445828	1.26595e-08	1.83984e-07	13561.3	15107.4	10441	10607.4	OAT
ENSG00000065183	WDR3	0.299091	0.000116311	0.000723854	4488.69	4531.21	5553.67	5544.16	WDR3
ENSG00000065243	PKN2	-0.319909	0.000182264	0.00107456	4813.71	4628.08	3946.03	3615.63	PKN2
ENSG00000065268	WDR18	0.0308552	0.739693	0.854446	4552.53	5017.79	4573.84	5206.55	WDR18
ENSG00000065308	TRAM2	0.418617	0.000442651	0.00232458	1420.78	1172.51	1802.51	1662.09	TRAM2
ENSG00000065320	NTN1	-0.208622	0.0206941	0.062269	2605.92	2651.37	2303.03	2245.94	NTN1
ENSG00000065328	MCM10	0.348248	4.23341e-05	0.000293402	3380.16	3257.34	4356.97	4090.79	MCM10
ENSG00000065357	DGKA	0.0700791	0.778605	0.878544	170.633	161.065	181.508	166.402	DGKA
ENSG00000065361	ERBB3	0.762597	0.00137481	0.00621899	155.543	135.159	256.154	236.617	ERBB3
ENSG00000065413	ANKRD44	-0.238192	0.529043	0.701705	125.363	70.9586	96.647	69.2539	ANKRD44
ENSG00000065427	KARS	-0.139857	0.0860118	0.191213	7572.85	8150.1	6845.44	7427.48	KARS
ENSG00000065457	ADAT1	1.07576	6.08978e-15	2.17157e-13	481.719	447.152	1010.47	946.47	ADAT1
ENSG00000065485	PDIA5	0.222805	0.0508702	0.128053	1196.75	1112.81	1290.98	1405.28	PDIA5
ENSG00000065491	TBC1D22B	-0.640609	4.80123e-09	7.54839e-08	1554.27	1660.21	1015.97	1046.5	TBC1D22B
ENSG00000065518	NDUFB4	-0.149812	0.111529	0.233667	2284.39	2213.23	2064.95	1988.16	NDUFB4
ENSG00000065526	SPEN	-0.485971	0.0780241	0.177516	15842.2	13151	12082.5	8618.26	SPEN
ENSG00000065534	MYLK	0.231216	0.295093	0.472451	270.459	223.013	326.086	252.007	MYLK
ENSG00000065548	ZC3H15	-0.110314	0.186061	0.340942	6482.89	6705.02	5777.61	6442.54	ZC3H15
ENSG00000065559	MAP2K4	-0.0760208	0.423195	0.605513	2155.55	2260.54	2048.45	2142.06	MAP2K4
ENSG00000065600	TMEM206	-0.116531	0.343612	0.525324	1112.02	1186.02	983.757	1137.88	TMEM206
ENSG00000065609	SNAP91	0.245619	0.43311	0.615522	89.3792	107.001	110.005	123.118	SNAP91
ENSG00000065613	SLK	-0.231223	0.0107326	0.0360614	6943.72	6277.02	5985.83	5273.88	SLK
ENSG00000065615	CYB5R4	-0.0908929	0.433432	0.615801	1288.45	1294.15	1133.05	1293.7	CYB5R4
ENSG00000065618	COL17A1	-1.39432	0.082851	0.185586	33.6623	15.7686	11.0005	7.69488	COL17A1
ENSG00000065621	GSTO2	0.00881637	0.965396	0.982947	327.337	259.055	295.441	294.329	GSTO2
ENSG00000065665	SEC61A2	-0.0776762	0.554861	0.721445	771.911	790.682	715.817	765.64	SEC61A2
ENSG00000065675	PRKCQ	0.304674	0.083256	0.186257	336.623	375.067	466.734	411.676	PRKCQ
ENSG00000065717	TLE2	-0.350119	0.00667293	0.0240669	903.078	911.199	683.601	740.632	TLE2
ENSG00000065802	ASB1	1.27088	5.22057e-29	6.19706e-27	887.988	818.84	2172.59	1943.92	ASB1
ENSG00000065809	FAM107B	0.00583096	0.95493	0.977299	1742.31	1596.01	1657.14	1694.8	FAM107B
ENSG00000065833	ME1	-0.249504	0.00911282	0.0313612	2221.71	2386.69	1942.37	1934.3	ME1
ENSG00000065882	TBC1D1	-0.246816	0.00606111	0.0221839	2630.3	2688.54	2238.6	2244.02	TBC1D1
ENSG00000065883	CDK13	-0.389681	5.25496e-05	0.00035693	4211.27	3745.04	3200.35	2870.19	CDK13
ENSG00000065911	MTHFD2	-0.185749	0.0153292	0.0486765	11973.3	11894	10012	10974.8	MTHFD2
ENSG00000065923	SLC9A7	-0.140548	0.228911	0.396159	1185.14	1137.59	1096.9	1008.99	SLC9A7
ENSG00000065970	FOXJ2	-0.336464	0.00848568	0.0295213	1148	1021.58	905.968	810.848	FOXJ2
ENSG00000065978	YBX1	-0.343108	3.8765e-06	3.39424e-05	98165	104151	76052.6	83445.2	YBX1
ENSG00000065989	PDE4A	0.279859	0.0691463	0.161835	461.986	448.278	564.167	540.565	PDE4A
ENSG00000066027	PPP2R5A	-0.0432286	0.668183	0.805875	1830.53	1701.88	1703.5	1724.61	PPP2R5A
ENSG00000066044	ELAVL1	0.0798465	0.276371	0.450605	8479.41	8815.76	9045.53	9234.81	ELAVL1
ENSG00000066084	DIP2B	-0.380831	0.000907742	0.00434794	3570.52	3246.07	2935.56	2295.96	DIP2B
ENSG00000066117	SMARCD1	-0.0536042	0.475614	0.654085	7167.74	7073.33	6729.15	6993.68	SMARCD1
ENSG00000066135	KDM4A	0.1835	0.0228725	0.0678222	3789.91	3839.65	4361.69	4302.4	KDM4A
ENSG00000066136	NFYC	-0.0594483	0.491684	0.669162	3388.28	3469.09	3183.07	3399.21	NFYC
ENSG00000066230	SLC9A3	0.291481	0.455365	0.635963	61.5207	59.6953	81.7178	66.3683	SLC9A3
ENSG00000066248	NGEF	-0.064904	0.72784	0.847263	341.266	316.498	309.585	319.337	NGEF
ENSG00000066279	ASPM	0.333304	0.269492	0.443066	3773.66	3166.11	5204.8	3537.72	ASPM
ENSG00000066322	ELOVL1	-0.0263585	0.767912	0.871445	3128.27	3260.72	3011.77	3263.59	ELOVL1
ENSG00000066336	SPI1	0.149169	0.853786	0.923376	13.9292	14.6423	12.572	19.2372	SPI1
ENSG00000066379	ZNRD1	0.105584	0.519097	0.693869	458.503	547.395	504.45	579.039	ZNRD1
ENSG00000066382	MPPED2	0.461891	0.0965522	0.209331	114.916	114.885	148.506	168.325	MPPED2
ENSG00000066405	CLDN18	-0.166947	0.859673	0.926999	8.12538	15.7686	12.572	8.65674	CLDN18
ENSG00000066422	ZBTB11	-1.39436	2.31289e-44	5.38265e-42	2627.98	2588.3	1016.76	966.669	ZBTB11
ENSG00000066427	ATXN3	0.211846	0.123031	0.251538	688.336	622.859	776.319	741.594	ATXN3
ENSG00000066455	GOLGA5	1.1871	2.986e-26	2.95047e-24	885.666	883.04	1897.58	2131.48	GOLGA5
ENSG00000066468	FGFR2	-0.104501	0.292296	0.469388	1785.26	1871.96	1681.5	1720.77	FGFR2
ENSG00000066557	LRRC40	0.0405542	0.678552	0.81333	2032.51	2174.94	2086.95	2242.09	LRRC40
ENSG00000066583	ISOC1	0.0971159	0.268635	0.441863	2864.78	3006.17	3072.28	3208.76	ISOC1
ENSG00000066629	EML1	0.00557965	0.950087	0.974891	2790.49	2725.71	2842.05	2694.17	EML1
ENSG00000066651	TRMT11	0.0187651	0.859826	0.927058	1409.17	1465.35	1412.78	1500.5	TRMT11
ENSG00000066654	THUMPD1	-0.17779	0.110798	0.232411	1437.03	1467.6	1356.2	1210.02	THUMPD1
ENSG00000066697	MSANTD3	0.0799377	0.490415	0.668308	1037.73	1032.84	1068.62	1120.57	MSANTD3
ENSG00000066735	KIF26A	0.389892	0.000253405	0.00143331	1274.52	1326.81	1770.29	1637.08	KIF26A
ENSG00000066739	ATG2B	0.0962432	0.714842	0.838043	1831.69	1581.36	2127.81	1519.74	ATG2B
ENSG00000066777	ARFGEF1	-0.176097	0.136775	0.27215	2025.54	1719.9	1785.22	1527.43	ARFGEF1
ENSG00000066827	ZFAT	-0.24319	0.0781557	0.177724	847.361	737.744	678.886	659.836	ZFAT
ENSG00000066855	MTFR1	0.12357	0.189847	0.346239	2061.52	2088.21	2200.1	2321.93	MTFR1
ENSG00000066923	STAG3	0.0417325	0.925399	0.962247	44.1092	67.5796	67.5743	47.1311	STAG3
ENSG00000066926	FECH	0.21599	0.0225753	0.0670286	2279.75	2352.9	2564.68	2818.25	FECH
ENSG00000066933	MYO9A	-0.613827	4.15461e-06	3.61271e-05	2708.07	2299.96	1875.58	1393.73	MYO9A
ENSG00000067057	PFKP	-0.229963	0.000993459	0.00469069	18299.5	17515.5	15315	15222.4	PFKP
ENSG00000067064	IDI1	-0.289855	7.27984e-05	0.00047653	11815.5	12527	9922.43	9989.87	IDI1
ENSG00000067066	SP100	0.445388	0.160675	0.305674	99.8261	86.7272	143.792	109.652	SP100
ENSG00000067082	KLF6	-1.60343	2.37823e-89	1.3569e-86	7201.41	7225.39	2325.03	2423.89	KLF6
ENSG00000067113	PLPP1	-0.153167	0.238477	0.407416	814.859	796.313	733.889	714.662	PLPP1
ENSG00000067141	NEO1	-0.514983	3.8838e-09	6.26759e-08	6711.56	6315.32	4829.99	4283.16	NEO1
ENSG00000067167	TRAM1	-0.0589748	0.440212	0.622086	6455.03	6578.88	6121.76	6391.56	TRAM1
ENSG00000067177	PHKA1	-0.0541484	0.535479	0.707376	4496.82	4131.37	4305.9	4002.3	PHKA1
ENSG00000067182	TNFRSF1A	0.886606	6.13942e-16	2.47918e-14	995.939	1021.58	1778.15	1953.54	TNFRSF1A
ENSG00000067191	CACNB1	-0.347758	0.0474155	0.121206	406.269	414.488	329.229	315.49	CACNB1
ENSG00000067208	EVI5	-0.0906207	0.489984	0.667927	896.113	851.503	872.181	767.564	EVI5
ENSG00000067221	STOML1	0.205121	0.129052	0.260862	645.387	640.88	729.96	753.136	STOML1
ENSG00000067225	PKM	-0.374782	9.32504e-08	1.14219e-06	145469	152965	111342	118819	PKM
ENSG00000067248	DHX29	0.138608	0.127349	0.258039	2405.11	2296.58	2611.83	2563.36	DHX29
ENSG00000067334	DNTTIP2	0.378807	1.23551e-05	9.71709e-05	3050.5	3296.76	4047.39	4207.17	DNTTIP2
ENSG00000067365	METTL22	0.0304778	0.83747	0.914371	537.436	532.753	542.952	550.184	METTL22
ENSG00000067369	TP53BP1	0.0664866	0.53285	0.704728	2126.53	1892.23	2228.38	1977.58	TP53BP1
ENSG00000067445	TRO	0.196781	0.257329	0.429457	384.214	397.593	487.164	407.828	TRO
ENSG00000067533	RRP15	0.0422481	0.629287	0.778677	2732.45	2685.16	2772.12	2806.71	RRP15
ENSG00000067560	RHOA	-0.30363	2.24486e-05	0.000166757	25626.3	26665.8	20508	21862.1	RHOA
ENSG00000067596	DHX8	0.291752	0.000839328	0.00406829	2776.56	2830.46	3534.3	3328.03	DHX8
ENSG00000067601	PMS2P4	0.706962	0.0349478	0.0947313	73.1284	76.5902	104.505	140.431	PMS2P4
ENSG00000067606	PRKCZ	0.032604	0.758533	0.865951	1538.02	1697.37	1605.28	1705.38	PRKCZ
ENSG00000067704	IARS2	-0.199701	0.00424393	0.0163856	14375	14806.7	12711	12698.5	IARS2
ENSG00000067715	SYT1	-0.37988	0.388902	0.571618	59.1992	56.3163	46.3591	42.3218	SYT1
ENSG00000067798	NAV3	-0.4869	0.52341	0.697315	20.8938	18.0212	13.3577	14.4279	NAV3
ENSG00000067829	IDH3G	-0.190185	0.0341718	0.0930304	2751.02	2667.14	2405.18	2343.09	IDH3G
ENSG00000067836	ROGDI	0.227167	0.144036	0.282749	597.796	640.88	637.242	814.695	ROGDI
ENSG00000067840	PDZD4	-0.628409	0.00198303	0.00854627	311.086	340.151	215.295	205.838	PDZD4
ENSG00000067842	ATP2B3	-0.964253	0.144873	0.283888	34.823	25.9055	15.715	15.3898	ATP2B3
ENSG00000067900	ROCK1	-0.177137	0.132195	0.265696	2732.45	2372.04	2500.25	2011.25	ROCK1
ENSG00000067955	CBFB	-0.0776319	0.368215	0.551123	3029.61	3117.67	2884.48	2941.37	CBFB
ENSG00000067992	PDK3	-0.02258	0.85809	0.925928	941.383	886.419	942.112	856.055	PDK3
ENSG00000068001	HYAL2	0.42787	0.000568863	0.00289289	741.731	797.439	1044.26	1026.3	HYAL2
ENSG00000068024	HDAC4	-0.18532	0.232542	0.400561	733.606	772.66	750.39	572.306	HDAC4
ENSG00000068028	RASSF1	-1.2226	9.09813e-36	1.47632e-33	2825.31	3037.7	1227.34	1286.01	RASSF1
ENSG00000068078	FGFR3	-0.463861	4.60857e-06	3.97425e-05	2152.06	2410.34	1650.07	1658.25	FGFR3
ENSG00000068079	IFI35	-0.185291	0.535493	0.707376	142.774	119.391	128.077	101.957	IFI35
ENSG00000068097	HEATR6	0.855612	5.15896e-13	1.50077e-11	915.846	867.272	1719.22	1505.31	HEATR6
ENSG00000068120	COASY	0.383656	2.70128e-06	2.42896e-05	4790.49	5118.03	6256.91	6672.42	COASY
ENSG00000068137	PLEKHH3	0.362993	0.00634442	0.0230655	709.229	843.619	977.471	1020.53	PLEKHH3
ENSG00000068305	MEF2A	-0.356387	8.37191e-05	0.000539825	4415.56	4071.67	3472.22	3154.9	MEF2A
ENSG00000068308	OTUD5	-0.0808737	0.327671	0.508379	5134.08	5458.18	4840.21	5176.73	OTUD5
ENSG00000068323	TFE3	-0.324829	0.000253311	0.00143324	3199.08	3412.77	2595.33	2684.55	TFE3
ENSG00000068354	TBC1D25	-0.193533	0.0807898	0.182168	1310.51	1275	1150.34	1109.99	TBC1D25
ENSG00000068366	ACSL4	-0.606	6.21109e-12	1.53429e-10	4545.57	4371.27	3066.78	2789.39	ACSL4
ENSG00000068383	INPP5A	-0.195334	0.0703413	0.164198	1455.6	1596.01	1329.49	1336.02	INPP5A
ENSG00000068394	GPKOW	0.369943	0.000185032	0.00108873	1551.95	1553.2	1962.01	2051.65	GPKOW
ENSG00000068400	GRIPAP1	0.183118	0.0610593	0.147495	2357.52	2088.21	2537.18	2509.49	GRIPAP1
ENSG00000068438	FTSJ1	0.291014	0.00258392	0.0107005	1818.92	1906.87	2215.81	2344.05	FTSJ1
ENSG00000068489	PRR11	-0.0458664	0.626944	0.77706	3149.16	2778.65	2864.05	2877.88	PRR11
ENSG00000068615	REEP1	0.00883002	0.95548	0.977362	460.825	520.363	495.807	491.51	REEP1
ENSG00000068650	ATP11A	0.0830688	0.538751	0.709893	2063.85	1799.87	2362.74	1726.54	ATP11A
ENSG00000068654	POLR1A	0.224347	0.0206023	0.0620243	4371.45	4059.28	5334.44	4511.12	POLR1A
ENSG00000068697	LAPTM4A	-0.302854	0.000216329	0.00124795	5048.18	5157.45	3998.67	4276.43	LAPTM4A
ENSG00000068724	TTC7A	0.157505	0.213666	0.376954	776.554	832.356	912.254	882.025	TTC7A
ENSG00000068745	IP6K2	-0.817312	1.27752e-22	9.61509e-21	4318.06	4340.86	2450.75	2463.32	IP6K2
ENSG00000068784	SRBD1	0.63973	4.41925e-08	5.75576e-07	1096.93	958.504	1661.86	1538.98	SRBD1
ENSG00000068796	KIF2A	0.00930834	0.913463	0.955266	3765.53	3551.31	3773.95	3588.7	KIF2A
ENSG00000068831	RASGRP2	-0.14618	0.846371	0.918897	11.6077	30.4108	14.1435	24.0465	RASGRP2
ENSG00000068878	PSME4	-0.0107915	0.903558	0.950182	4312.25	4023.24	4344.4	3926.31	PSME4
ENSG00000068885	IFT80	0.262362	0.109592	0.230452	444.574	389.709	511.522	488.625	IFT80
ENSG00000068903	SIRT2	-0.111458	0.224161	0.390268	3886.25	4062.66	3447.08	3913.81	SIRT2
ENSG00000068912	ERLEC1	0.199154	0.0311374	0.0865243	2120.72	2112.99	2381.6	2479.67	ERLEC1
ENSG00000068971	PPP2R5B	0.121021	0.473975	0.652339	395.822	376.193	411.732	428.027	PPP2R5B
ENSG00000068976	PYGM	-1.78903	3.81705e-07	4.09661e-06	133.488	145.296	44.7876	35.5888	PYGM
ENSG00000069011	PITX1	-0.0225455	0.820624	0.904886	3459.09	3950.03	3414.08	3883.03	PITX1
ENSG00000069020	MAST4	-0.381408	0.00473294	0.0179484	1123.62	956.252	847.822	747.365	MAST4
ENSG00000069122	ADGRF5	1.49581	0.580046	0.741057	6.96461	2.25265	25.9297	0	ADGRF5
ENSG00000069188	SDK2	-0.0614426	0.754494	0.863247	363.32	332.266	374.802	290.482	SDK2
ENSG00000069248	NUP133	-0.0356988	0.621667	0.772856	9445.17	9674.02	9442.34	9208.84	NUP133
ENSG00000069275	NUCKS1	0.182693	0.00581364	0.0214042	30650.1	30756.6	35122.9	34573.1	NUCKS1
ENSG00000069329	VPS35	-0.0132863	0.865826	0.93057	4636.11	4652.86	4624.13	4579.41	VPS35
ENSG00000069345	DNAJA2	-0.0299911	0.740459	0.854807	4161.35	4715.93	4212.4	4484.19	DNAJA2
ENSG00000069399	BCL3	0.163786	0.653089	0.795975	82.4145	65.327	86.4323	78.8725	BCL3
ENSG00000069424	KCNAB2	-0.255366	0.181598	0.33493	370.285	406.604	287.584	364.545	KCNAB2
ENSG00000069482	GAL	0.0203642	0.827624	0.90864	2603.6	2843.98	2678.62	2848.07	GAL
ENSG00000069493	CLEC2D	0.0610654	0.874887	0.935316	55.7169	97.9904	82.5036	77.9106	CLEC2D
ENSG00000069509	FUNDC1	-0.0130448	0.906125	0.951587	1213	1197.29	1206.12	1182.13	FUNDC1
ENSG00000069535	MAOB	-0.710255	0.174497	0.325288	63.8423	36.0425	33.0014	27.8939	MAOB
ENSG00000069667	RORA	-1.27116	1.02865e-16	4.55982e-15	1100.41	1055.37	509.165	381.858	RORA
ENSG00000069696	DRD4	-0.38338	0.399138	0.58132	68.4853	49.5584	52.6451	37.5125	DRD4
ENSG00000069702	TGFBR3	-0.675162	8.52508e-09	1.28326e-07	1662.22	1655.7	1124.41	951.279	TGFBR3
ENSG00000069764	PLA2G10	-3.17224	4.99996e-06	4.28876e-05	61.5207	45.0531	8.64323	2.88558	PLA2G10
ENSG00000069812	HES2	1.50914	0.0459844	0.118405	8.12538	11.2633	28.2869	26.9321	HES2
ENSG00000069849	ATP1B3	-0.346762	2.65073e-05	0.000192619	5286.14	5710.48	4246.97	4401.47	ATP1B3
ENSG00000069869	NEDD4	0.0291712	0.823181	0.906407	1093.44	969.768	1138.55	964.745	NEDD4
ENSG00000069943	PIGB	0.28448	0.121825	0.249736	299.478	342.403	370.873	411.676	PIGB
ENSG00000069956	MAPK6	-0.0963011	0.263016	0.436026	3102.73	3217.92	2974.84	2937.52	MAPK6
ENSG00000069966	GNB5	-0.255405	0.0249305	0.0726194	1343.01	1306.54	1162.12	1056.12	GNB5
ENSG00000069974	RAB27A	0.413658	0.00839322	0.0292399	442.253	518.11	604.24	676.187	RAB27A
ENSG00000069998	HDHD5	0.157289	0.0716983	0.166596	3291.94	3515.27	3676.52	3916.69	HDHD5
ENSG00000070010	UFD1	-0.209081	0.0143824	0.0462008	4472.44	4548.11	3722.88	4083.09	UFD1
ENSG00000070018	LRP6	-0.369579	0.00161925	0.00716711	3818.93	3422.91	3164.21	2437.35	LRP6
ENSG00000070047	PHRF1	0.374594	5.04619e-05	0.000344203	2759.15	2964.49	3892.6	3526.18	PHRF1
ENSG00000070061	ELP1	0.221667	0.00745068	0.0265098	4499.14	4410.7	5406.73	4980.51	ELP1
ENSG00000070081	NUCB2	-0.164202	0.0870853	0.193066	2564.14	2543.25	2159.24	2400.8	NUCB2
ENSG00000070087	PFN2	0.343076	6.36778e-05	0.000422615	2783.52	2892.41	3653.73	3545.41	PFN2
ENSG00000070159	PTPN3	0.469322	1.3231e-06	1.27322e-05	1585.61	1547.57	2182.81	2154.57	PTPN3
ENSG00000070182	SPTB	0.769571	4.00612e-08	5.28778e-07	602.439	612.722	1133.83	935.889	SPTB
ENSG00000070214	SLC44A1	-0.189183	0.0536849	0.133473	2268.14	2203.1	2050.02	1869.85	SLC44A1
ENSG00000070269	TMEM260	0.0948483	0.48607	0.664332	711.551	653.27	718.96	738.708	TMEM260
ENSG00000070366	SMG6	-0.0231603	0.84069	0.915676	1424.26	1262.61	1375.85	1266.77	SMG6
ENSG00000070367	EXOC5	0.0894105	0.299816	0.477511	3867.68	3617.76	4103.18	3858.98	EXOC5
ENSG00000070371	CLTCL1	-0.038969	0.790164	0.886004	617.529	651.017	658.457	575.192	CLTCL1
ENSG00000070388	FGF22	-0.744323	0.208378	0.370484	30.18	42.8004	19.6437	24.0465	FGF22
ENSG00000070404	FSTL3	0.55541	0.00753024	0.0267498	261.173	263.561	325.3	447.265	FSTL3
ENSG00000070413	DGCR2	-0.0138186	0.861716	0.927981	5468.38	5362.44	5207.15	5522.04	DGCR2
ENSG00000070423	RNF126	-0.231402	0.00292391	0.0119022	7385.97	7561.03	6149.27	6584.89	RNF126
ENSG00000070444	MNT	-0.504559	3.57955e-07	3.88891e-06	2219.39	2102.85	1555.78	1489.92	MNT
ENSG00000070476	ZXDC	-0.188884	0.0881761	0.194873	1419.62	1343.71	1252.48	1170.58	ZXDC
ENSG00000070495	JMJD6	-0.799016	4.68153e-20	2.80685e-18	4475.92	4720.44	2548.97	2738.41	JMJD6
ENSG00000070501	POLB	-0.137647	0.383627	0.566473	508.416	604.838	495.021	517.48	POLB
ENSG00000070540	WIPI1	0.550838	0.000459487	0.00239979	384.214	432.51	595.597	601.162	WIPI1
ENSG00000070601	FRMPD1	1.24444	0.0721619	0.167409	16.2508	11.2633	40.8589	24.0465	FRMPD1
ENSG00000070610	GBA2	-0.17198	0.0385282	0.10255	3883.93	3951.15	3547.65	3405.94	GBA2
ENSG00000070614	NDST1	0.189202	0.0234269	0.0691278	4044.12	3875.69	4653.2	4374.54	NDST1
ENSG00000070669	ASNS	-0.13888	0.112033	0.234362	13764.4	12396.4	11098.7	12663.8	ASNS
ENSG00000070718	AP3M2	0.258181	0.0231132	0.0683732	1058.62	1056.49	1223.41	1307.17	AP3M2
ENSG00000070731	ST6GALNAC2	-0.470685	0.223311	0.38921	81.2538	81.0955	66.7886	50.0167	ST6GALNAC2
ENSG00000070756	PABPC1	-0.470215	2.72459e-12	7.08674e-11	50206.7	51591.4	36094.9	37390.4	PABPC1
ENSG00000070759	TESK2	-0.484574	0.00309436	0.0124727	523.506	491.079	366.159	358.774	TESK2
ENSG00000070761	CFAP20	-0.638843	1.04311e-10	2.17821e-09	3074.87	3568.2	2128.59	2138.21	CFAP20
ENSG00000070770	CSNK2A2	-0.188262	0.0266497	0.076618	3373.19	3449.94	3028.27	2959.64	CSNK2A2
ENSG00000070778	PTPN21	0.441511	0.00138127	0.00623864	603.599	558.658	805.392	772.373	PTPN21
ENSG00000070785	EIF2B3	0.179098	0.0510833	0.128431	3178.18	3221.3	3405.43	3842.63	EIF2B3
ENSG00000070814	TCOF1	0.110302	0.114221	0.237787	14911.2	14367.4	15722.8	15882.2	TCOF1
ENSG00000070831	CDC42	-0.305039	5.4059e-05	0.000366057	16443.4	17383.7	13162.1	14221.1	CDC42
ENSG00000070882	OSBPL3	-0.0849842	0.451313	0.63236	1275.68	1215.31	1212.41	1134.99	OSBPL3
ENSG00000070886	EPHA8	-0.294166	0.137716	0.273408	305.282	359.298	256.94	285.672	EPHA8
ENSG00000070950	RAD18	0.311939	0.00056585	0.00288005	2164.83	2149.03	2708.47	2646.08	RAD18
ENSG00000070961	ATP2B1	-0.258181	0.00169786	0.00747924	5257.12	5052.7	4453.62	4164.85	ATP2B1
ENSG00000071051	NCK2	-0.353522	0.000166268	0.000991165	3228.1	3358.71	2431.89	2725.91	NCK2
ENSG00000071054	MAP4K4	-0.0933248	0.234183	0.402291	7785.27	7478.81	7416.68	6888.84	MAP4K4
ENSG00000071073	MGAT4A	-0.304368	0.00855655	0.0297269	1223.45	1189.4	1006.54	946.47	MGAT4A
ENSG00000071082	RPL31	-0.441866	1.809e-10	3.5943e-09	33677.4	35135.8	24810.8	25850	RPL31
ENSG00000071127	WDR1	-0.263831	0.000210807	0.00121967	15123.6	15107.4	12269.5	12911	WDR1
ENSG00000071189	SNX13	0.316669	0.00813963	0.0284982	863.612	894.304	1068.62	1121.53	SNX13
ENSG00000071205	ARHGAP10	-0.444014	0.000150114	0.000903393	1359.26	1256.98	925.611	998.41	ARHGAP10
ENSG00000071242	RPS6KA2	0.234521	0.151658	0.293791	629.136	509.1	736.246	601.162	RPS6KA2
ENSG00000071243	ING3	-0.107093	0.337032	0.518265	1479.98	1396.65	1265.05	1407.2	ING3
ENSG00000071246	VASH1	0.260893	0.0143122	0.0460172	1425.42	1323.43	1600.57	1693.83	VASH1
ENSG00000071282	LMCD1	-0.238116	0.0273493	0.0782476	1672.67	1643.31	1327.13	1486.07	LMCD1
ENSG00000071462	BUD23	-0.122769	0.131538	0.264783	7044.7	7687.18	6562.57	6969.63	BUD23
ENSG00000071537	SEL1L	-0.0344331	0.6843	0.816846	6247.25	5683.45	6034.55	5612.45	SEL1L
ENSG00000071539	TRIP13	0.307594	0.000103306	0.000649549	4551.37	4737.33	5641.67	5855.8	TRIP13
ENSG00000071553	ATP6AP1	-0.186278	0.0145159	0.0465282	7876.97	8234.58	6916.94	7244.73	ATP6AP1
ENSG00000071564	TCF3	-0.209671	0.00526456	0.0196859	7084.17	6959.57	6002.33	6142.44	TCF3
ENSG00000071575	TRIB2	0.182933	0.0673567	0.158612	2047.6	1831.41	2231.52	2170.92	TRIB2
ENSG00000071626	DAZAP1	-0.107181	0.157629	0.301763	13900.2	15133.3	13194.3	13762.3	DAZAP1
ENSG00000071655	MBD3	-0.0489837	0.543584	0.713453	14635	14721.1	13277.6	15102.2	MBD3
ENSG00000071794	HLTF	-0.162853	0.0727442	0.168296	2542.08	2560.14	2319.53	2237.29	HLTF
ENSG00000071859	FAM50A	-0.326142	8.05452e-05	0.000521641	4928.62	5237.42	3955.46	4155.23	FAM50A
ENSG00000071889	FAM3A	-0.165876	0.131546	0.264783	1598.38	1834.79	1485.06	1576.49	FAM3A
ENSG00000071894	CPSF1	-0.235857	0.00144121	0.00647465	7714.47	7833.6	6542.93	6660.88	CPSF1
ENSG00000071967	CYBRD1	0.314711	0.0985335	0.212627	561.812	505.721	520.951	808.924	CYBRD1
ENSG00000071994	PDCD2	0.334951	0.000254809	0.00144033	2670.93	2711.07	3222.35	3568.5	PDCD2
ENSG00000072041	SLC6A15	-0.352175	0.000744756	0.00365536	1604.18	1592.63	1254.84	1249.46	SLC6A15
ENSG00000072042	RDH11	-0.067868	0.400613	0.582883	4061.53	4072.8	3869.02	3891.68	RDH11
ENSG00000072062	PRKACA	-0.0353867	0.697431	0.826379	3168.9	3431.92	3096.63	3346.31	PRKACA
ENSG00000072071	ADGRL1	-0.107764	0.194714	0.353003	4266.98	4150.51	4018.32	3791.65	ADGRL1
ENSG00000072110	ACTN1	-0.174233	0.0184867	0.0569246	8474.77	8650.19	7727.05	7448.64	ACTN1
ENSG00000072121	ZFYVE26	0.448135	0.000291995	0.00162049	976.206	843.619	1279.2	1202.32	ZFYVE26
ENSG00000072133	RPS6KA6	0.514512	0.0095576	0.0326657	336.623	245.539	429.804	401.095	RPS6KA6
ENSG00000072134	EPN2	-0.12637	0.224319	0.390428	1651.77	1650.07	1453.63	1572.64	EPN2
ENSG00000072135	PTPN18	0.108294	0.29921	0.476983	1521.77	1443.95	1636.71	1559.17	PTPN18
ENSG00000072163	LIMS2	-0.492445	0.299627	0.477347	51.0738	56.3163	31.4299	45.2074	LIMS2
ENSG00000072182	ASIC4	-0.0788994	0.911691	0.954453	20.8938	20.2739	24.3582	14.4279	ASIC4
ENSG00000072195	SPEG	0.403391	0.0131709	0.0428618	403.947	464.047	537.452	611.743	SPEG
ENSG00000072201	LNX1	0.190658	0.277241	0.4514	340.105	361.551	385.802	415.523	LNX1
ENSG00000072210	ALDH3A2	0.252182	0.00438721	0.0168322	2683.7	2823.7	3197.21	3363.62	ALDH3A2
ENSG00000072274	TFRC	-0.502966	7.11202e-09	1.08253e-07	11954.8	13076.7	9420.34	8240.25	TFRC
ENSG00000072310	SREBF1	0.168975	0.0472542	0.120848	3563.56	3862.18	4125.96	4223.53	SREBF1
ENSG00000072364	AFF4	-0.0951588	0.727147	0.846846	4696.47	4228.23	4933.71	3420.37	AFF4
ENSG00000072401	UBE2D1	0.194557	0.146154	0.285701	937.901	972.02	975.114	1212.9	UBE2D1
ENSG00000072415	MPP5	0.0810252	0.422167	0.60436	1880.44	1758.2	1991.87	1855.43	MPP5
ENSG00000072422	RHOBTB1	0.595746	1.81679e-06	1.69659e-05	732.445	698.323	1111.05	1050.35	RHOBTB1
ENSG00000072501	SMC1A	-0.228471	0.00892275	0.0308236	47763.3	42841	41569.2	35761	SMC1A
ENSG00000072506	HSD17B10	-0.0304047	0.736032	0.852689	3717.94	4088.57	3668.66	3977.29	HSD17B10
ENSG00000072518	MARK2	-0.273722	0.00211787	0.00904582	2861.29	2792.16	2316.39	2360.4	MARK2
ENSG00000072571	HMMR	-0.0677207	0.486827	0.664852	2691.82	3087.26	2694.33	2821.13	HMMR
ENSG00000072609	CHFR	0.0553056	0.585657	0.745646	1688.92	1805.5	1762.43	1869.85	CHFR
ENSG00000072682	P4HA2	-0.0667434	0.528568	0.701334	1550.79	1612.9	1574.64	1444.71	P4HA2
ENSG00000072736	NFATC3	-0.3031	0.0185899	0.0571833	1211.84	1073.39	992.4	857.979	NFATC3
ENSG00000072756	TRNT1	0.888952	2.78428e-12	7.23136e-11	581.545	584.564	1076.48	1083.05	TRNT1
ENSG00000072778	ACADVL	-0.229998	0.00223529	0.00944473	7572.85	7438.26	6279.7	6520.45	ACADVL
ENSG00000072786	STK10	0.150721	0.166734	0.314128	1203.72	1282.89	1371.92	1388.93	STK10
ENSG00000072803	FBXW11	0.00312964	0.972152	0.986317	3538.02	3438.68	3675.73	3313.61	FBXW11
ENSG00000072818	ACAP1	0.701792	0.0696791	0.162975	59.1992	50.6847	101.362	76.9488	ACAP1
ENSG00000072832	CRMP1	0.0288133	0.905201	0.950846	191.527	181.339	206.652	173.135	CRMP1
ENSG00000072840	EVC	0.281555	0.0861751	0.191456	638.423	541.763	810.106	622.323	EVC
ENSG00000072849	DERL2	0.380594	0.000436952	0.00230011	1420.78	1550.95	1826.08	2044.91	DERL2
ENSG00000072858	SIDT1	0.0144044	0.983576	0.991998	23.2154	16.8949	21.2152	19.2372	SIDT1
ENSG00000072864	NDE1	-0.0310313	0.774829	0.87596	1583.29	1485.63	1428.49	1576.49	NDE1
ENSG00000072954	TMEM38A	-0.330663	0.162436	0.308282	206.617	226.392	161.078	183.715	TMEM38A
ENSG00000072958	AP1M1	-0.0684114	0.390636	0.57309	5020.32	4932.19	4633.56	4859.31	AP1M1
ENSG00000073008	PVR	-0.434175	7.08915e-07	7.24773e-06	3272.21	3384.61	2504.18	2421.96	PVR
ENSG00000073050	XRCC1	0.142737	0.0968411	0.209867	3643.65	3627.9	3843.88	4186.01	XRCC1
ENSG00000073060	SCARB1	-0.042657	0.571371	0.73497	6190.38	6146.37	5963.04	6014.51	SCARB1
ENSG00000073111	MCM2	-0.154286	0.0320099	0.0884624	14913.5	15809.1	13653.2	13954.7	MCM2
ENSG00000073150	PANX2	0.556039	0.0335922	0.0918166	119.559	130.654	187.008	180.83	PANX2
ENSG00000073169	SELENOO	-0.361231	0.000123006	0.000758844	2538.6	2718.95	2006.8	2087.24	SELENOO
ENSG00000073331	ALPK1	0.526049	0.0117566	0.0389473	236.797	209.497	346.515	295.291	ALPK1
ENSG00000073350	LLGL2	-0.598188	2.94559e-08	3.98613e-07	1568.2	1588.12	1059.19	1025.34	LLGL2
ENSG00000073417	PDE8A	-0.0355432	0.736744	0.853023	1520.61	1677.1	1581.71	1538.01	PDE8A
ENSG00000073464	CLCN4	0.897367	0.00434201	0.0166842	96.3438	66.4533	154.792	148.126	CLCN4
ENSG00000073536	NLE1	-0.135305	0.111763	0.234058	3984.92	4167.41	3588.51	3835.9	NLE1
ENSG00000073578	SDHA	-0.163355	0.0305625	0.0852885	13816.6	14681.7	12294.6	13155.4	SDHA
ENSG00000073584	SMARCE1	-0.030245	0.724241	0.845075	4421.37	4428.72	4116.53	4552.48	SMARCE1
ENSG00000073598	FNDC8	-1.70411	0.000121945	0.00075335	94.0222	76.5902	29.0727	23.0846	FNDC8
ENSG00000073605	GSDMB	-0.77348	0.000372485	0.00199944	393.5	292.845	200.366	201.029	GSDMB
ENSG00000073614	KDM5A	-0.0911694	0.41027	0.592605	3265.24	3095.15	3330.79	2636.46	KDM5A
ENSG00000073670	ADAM11	-0.0198943	0.8484	0.919633	1645.97	1704.13	1726.29	1576.49	ADAM11
ENSG00000073711	PPP2R3A	-0.325028	0.104445	0.222783	336.623	334.519	296.227	238.541	PPP2R3A
ENSG00000073712	FERMT2	-0.277454	0.000945337	0.00450193	3982.6	4212.46	3346.5	3415.56	FERMT2
ENSG00000073756	PTGS2	-1.50704	0.0500101	0.126578	23.2154	29.2845	7.07173	11.5423	PTGS2
ENSG00000073792	IGF2BP2	-0.102666	0.208692	0.370739	4630.3	4606.68	4433.98	4166.78	IGF2BP2
ENSG00000073803	MAP3K13	-0.0161856	0.900357	0.948684	795.126	807.576	766.105	819.504	MAP3K13
ENSG00000073849	ST6GAL1	1.10895	4.50789e-11	9.8922e-10	345.909	281.582	708.745	643.484	ST6GAL1
ENSG00000073910	FRY	-0.230832	0.432222	0.614812	128.845	153.18	135.934	103.881	FRY
ENSG00000073921	PICALM	-0.350169	5.27616e-05	0.000358232	3360.42	3275.36	2637.76	2567.2	PICALM
ENSG00000073969	NSF	0.10413	0.275231	0.449328	2193.85	2384.43	2396.53	2525.84	NSF
ENSG00000074047	GLI2	0.160713	0.314179	0.493497	528.15	487.7	617.598	516.519	GLI2
ENSG00000074054	CLASP1	-0.00352687	0.972338	0.986392	2588.51	2490.31	2728.12	2335.39	CLASP1
ENSG00000074071	MRPS34	0.00771803	0.927538	0.963435	5454.45	5936.87	5492.38	5962.57	MRPS34
ENSG00000074181	NOTCH3	-0.418737	0.0203409	0.0614152	532.793	489.952	434.519	328.956	NOTCH3
ENSG00000074201	CLNS1A	-0.122372	0.161574	0.307153	4517.71	4942.32	4177.04	4515.93	CLNS1A
ENSG00000074211	PPP2R2C	-0.0407412	0.787629	0.88462	540.918	555.279	557.095	507.862	PPP2R2C
ENSG00000074219	TEAD2	0.265205	0.117394	0.242571	364.481	435.889	484.021	478.044	TEAD2
ENSG00000074266	EED	0.817668	1.10935e-11	2.63723e-10	712.712	697.196	1223.41	1261.96	EED
ENSG00000074276	CDHR2	-0.871385	0.189225	0.345247	26.6977	32.6635	18.858	13.466	CDHR2
ENSG00000074317	SNCB	-0.0676385	0.886831	0.941895	45.27	50.6847	36.1444	55.7879	SNCB
ENSG00000074319	TSG101	0.0766895	0.477977	0.656416	2239.12	2354.02	2196.17	2650.88	TSG101
ENSG00000074356	NCBP3	-0.0330732	0.707146	0.832493	3809.64	3616.64	3783.38	3472.31	NCBP3
ENSG00000074370	ATP2A3	0.203333	0.555565	0.722096	83.5753	87.8535	82.5036	115.423	ATP2A3
ENSG00000074410	CA12	0.186343	0.157981	0.302132	954.151	825.598	1074.12	949.355	CA12
ENSG00000074416	MGLL	-0.0647203	0.835488	0.913249	127.685	127.275	147.721	95.2241	MGLL
ENSG00000074527	NTN4	0.503865	0.0195432	0.0595247	195.009	239.908	331.586	284.71	NTN4
ENSG00000074582	BCS1L	0.154069	0.0855766	0.190461	3510.16	3830.64	3916.17	4254.3	BCS1L
ENSG00000074590	NUAK1	0.0538216	0.617867	0.770244	1605.34	1427.06	1560.5	1587.07	NUAK1
ENSG00000074603	DPP8	-0.00146205	0.988258	0.993876	2995.94	2828.21	3124.92	2690.32	DPP8
ENSG00000074621	SLC24A1	1.26629	5.10173e-17	2.32563e-15	391.179	342.403	926.397	836.818	SLC24A1
ENSG00000074657	ZNF532	-0.113312	0.466486	0.646062	614.046	599.206	616.027	504.014	ZNF532
ENSG00000074695	LMAN1	-0.208143	0.00432628	0.0166345	8936.75	8798.87	7760.05	7591.96	LMAN1
ENSG00000074696	HACD3	-0.390218	5.42085e-08	6.93767e-07	23199.1	24612.5	17842	18640.8	HACD3
ENSG00000074706	IPCEF1	-0.0547094	0.939682	0.969858	19.7331	18.0212	18.0722	18.2753	IPCEF1
ENSG00000074755	ZZEF1	-0.208098	0.0515373	0.12937	3483.47	3168.36	3157.92	2597.02	ZZEF1
ENSG00000074800	ENO1	-0.347202	1.13851e-06	1.11809e-05	253234	267124	196816	212245	ENO1
ENSG00000074842	MYDGF	0.0737637	0.433131	0.615522	9864.21	10754.2	9854.07	11850.1	MYDGF
ENSG00000074855	ANO8	-0.29008	0.0297567	0.0835746	901.917	848.124	756.676	673.302	ANO8
ENSG00000074935	TUBE1	0.140472	0.282104	0.457089	753.339	734.365	791.248	849.322	TUBE1
ENSG00000074964	ARHGEF10L	-0.342634	0.0160935	0.0506847	688.336	675.796	524.094	552.107	ARHGEF10L
ENSG00000075043	KCNQ2	0.202227	0.292511	0.469605	292.514	323.256	323.728	385.706	KCNQ2
ENSG00000075089	ACTR6	-0.156536	0.19797	0.356916	1474.18	1597.13	1242.27	1515.89	ACTR6
ENSG00000075131	TIPIN	-0.0198013	0.826428	0.908251	2421.36	2450.89	2377.67	2428.7	TIPIN
ENSG00000075142	SRI	0.0123628	0.893407	0.944757	3580.97	4077.3	3758.23	3967.67	SRI
ENSG00000075151	EIF4G3	-0.149659	0.0897707	0.197656	11728.4	10685.5	10811.9	9389.67	EIF4G3
ENSG00000075188	NUP37	0.0542257	0.606234	0.760782	1717.94	1706.39	1671.29	1886.21	NUP37
ENSG00000075213	SEMA3A	-0.00433426	0.981489	0.990917	308.764	328.887	317.442	318.376	SEMA3A
ENSG00000075218	GTSE1	0.150703	0.0569517	0.139981	4987.82	4740.71	5359.59	5440.28	GTSE1
ENSG00000075223	SEMA3C	-0.90557	1.31388e-16	5.75212e-15	2075.45	1847.18	1033.26	1060.93	SEMA3C
ENSG00000075234	TTC38	-0.0436568	0.650924	0.795016	1885.09	1893.36	1841.01	1824.65	TTC38
ENSG00000075239	ACAT1	-0.195589	0.0379933	0.101249	3379	3828.39	3042.42	3253.01	ACAT1
ENSG00000075240	GRAMD4	-0.150982	0.20081	0.360288	1225.77	1102.67	1032.47	1064.78	GRAMD4
ENSG00000075275	CELSR1	-0.0537248	0.6394	0.785843	2226.35	2142.27	2336.82	1868.89	CELSR1
ENSG00000075290	WNT8B	1.77032	5.75694e-07	5.99311e-06	49.913	36.0425	138.292	154.859	WNT8B
ENSG00000075292	ZNF638	0.379524	1.45827e-05	0.00011268	2991.3	3026.44	4077.25	3749.33	ZNF638
ENSG00000075303	SLC25A40	-0.0199651	0.883503	0.940066	733.606	674.67	696.173	692.539	SLC25A40
ENSG00000075336	TIMM21	0.207428	0.0588023	0.143256	1233.9	1241.21	1371.13	1488	TIMM21
ENSG00000075340	ADD2	0.381573	0.000348704	0.0018942	1907.14	1716.52	2513.61	2204.58	ADD2
ENSG00000075391	RASAL2	-0.406479	0.00281203	0.0115024	1477.66	1325.69	1192.77	919.538	RASAL2
ENSG00000075399	VPS9D1	-0.0680554	0.598467	0.755456	908.882	818.84	842.322	805.076	VPS9D1
ENSG00000075407	ZNF37A	0.185619	0.0943069	0.205397	2190.37	1949.67	2552.9	2152.64	ZNF37A
ENSG00000075413	MARK3	0.141737	0.0960165	0.208425	3727.23	4043.51	4213.18	4361.07	MARK3
ENSG00000075415	SLC25A3	-0.323894	2.30841e-05	0.000170689	26469	28496.1	21017.2	22898	SLC25A3
ENSG00000075420	FNDC3B	-0.487684	3.23667e-06	2.86378e-05	2461.99	2226.75	1762.43	1579.37	FNDC3B
ENSG00000075426	FOSL2	-1.18062	2.06813e-27	2.23043e-25	1863.03	1950.8	865.109	816.619	FOSL2
ENSG00000075461	CACNG4	-0.0402486	0.941947	0.971203	29.0192	39.4214	38.5017	27.8939	CACNG4
ENSG00000075539	FRYL	0.178343	0.30055	0.478021	817.181	744.502	1062.33	702.157	FRYL
ENSG00000075568	TMEM131	-0.387326	0.000155999	0.000935624	2723.16	2738.1	2252.74	1919.87	TMEM131
ENSG00000075618	FSCN1	-0.168255	0.0675303	0.158951	3745.8	4242.87	3454.93	3656.03	FSCN1
ENSG00000075624	ACTB	-0.231373	0.000616744	0.00310409	109272	115314	94581.3	96728.4	ACTB
ENSG00000075643	MOCOS	0.200114	0.263316	0.436293	367.964	482.068	515.451	460.731	MOCOS
ENSG00000075651	PLD1	-0.11977	0.536497	0.708091	336.623	295.098	295.441	285.672	PLD1
ENSG00000075673	ATP12A	-0.0254346	0.948069	0.974232	63.8423	68.7059	62.0741	68.292	ATP12A
ENSG00000075702	WDR62	-0.0189541	0.814229	0.90125	5632.05	6132.85	5778.39	5833.68	WDR62
ENSG00000075711	DLG1	-0.175224	0.059434	0.144437	2651.19	2626.59	2430.32	2242.09	DLG1
ENSG00000075785	RAB7A	-0.240551	0.00133327	0.00606833	11113.2	11721.7	9409.34	9920.62	RAB7A
ENSG00000075790	BCAP29	-0.136277	0.195577	0.354223	1570.52	1714.27	1519.64	1468.76	BCAP29
ENSG00000075826	SEC31B	-0.311981	0.126268	0.25626	335.462	284.961	261.654	237.579	SEC31B
ENSG00000075856	SART3	0.535501	3.15744e-11	7.09601e-10	3901.34	3773.2	5684.89	5437.39	SART3
ENSG00000075886	TUBA3D	-1.41185	0.00822463	0.0287268	62.6815	48.4321	25.1439	16.3516	TUBA3D
ENSG00000075891	PAX2	0.200757	0.360459	0.542636	199.652	229.771	238.082	255.855	PAX2
ENSG00000075914	EXOSC7	0.235964	0.0252432	0.0733371	1497.39	1534.06	1692.5	1879.47	EXOSC7
ENSG00000075945	KIFAP3	-0.349881	0.000577674	0.00293096	1737.67	1781.85	1386.06	1375.46	KIFAP3
ENSG00000075975	MKRN2	0.639644	9.03972e-13	2.51734e-11	2208.94	2082.58	3335.5	3350.16	MKRN2
ENSG00000076003	MCM6	-0.121823	0.08575	0.190775	14026.7	14620.9	13020.6	13308.3	MCM6
ENSG00000076043	REXO2	0.225736	0.045642	0.117729	1170.05	1326.81	1435.56	1485.11	REXO2
ENSG00000076053	RBM7	0.237496	0.15795	0.302132	396.983	403.225	438.448	505.938	RBM7
ENSG00000076067	RBMS2	0.0727013	0.621253	0.772504	792.805	711.839	875.324	705.043	RBMS2
ENSG00000076108	BAZ2A	-0.469763	2.94575e-06	2.63272e-05	9832.87	8935.15	7492.11	6055.87	BAZ2A
ENSG00000076201	PTPN23	-0.0249672	0.798091	0.891151	2500.29	2314.6	2472.75	2257.48	PTPN23
ENSG00000076242	MLH1	0.205713	0.0294028	0.0828057	2134.65	2336	2557.61	2598.94	MLH1
ENSG00000076248	UNG	-0.565539	9.03291e-13	2.51734e-11	11064.4	11644	7323.17	8023.83	UNG
ENSG00000076258	FMO4	-0.374669	0.454853	0.635365	46.4307	42.8004	31.4299	37.5125	FMO4
ENSG00000076321	KLHL20	0.921128	1.42507e-10	2.89679e-09	487.523	471.931	972.756	842.589	KLHL20
ENSG00000076351	SLC46A1	0.00189702	0.987816	0.993717	887.988	988.915	934.255	945.508	SLC46A1
ENSG00000076356	PLXNA2	-0.209948	0.0630928	0.151259	1684.27	1561.09	1498.42	1305.24	PLXNA2
ENSG00000076382	SPAG5	-0.188378	0.0177642	0.0549939	6441.1	6744.45	5970.9	5598.98	SPAG5
ENSG00000076513	ANKRD13A	-0.0230709	0.824473	0.907	2051.08	1879.84	2035.09	1831.38	ANKRD13A
ENSG00000076554	TPD52	-0.0168789	0.843956	0.917514	3450.96	3654.93	3436.86	3587.74	TPD52
ENSG00000076555	ACACB	0.324058	0.0396638	0.105146	597.796	520.363	770.819	627.132	ACACB
ENSG00000076604	TRAF4	-0.589258	9.20729e-10	1.65329e-08	5867.68	6897.63	4034.82	4452.45	TRAF4
ENSG00000076641	PAG1	-0.251419	0.0786959	0.178608	1040.05	889.798	891.038	728.128	PAG1
ENSG00000076650	GPATCH1	0.275435	0.015318	0.0486672	1070.23	1156.74	1306.7	1389.89	GPATCH1
ENSG00000076685	NT5C2	-0.183836	0.0619327	0.149177	1921.07	1888.85	1711.36	1641.89	NT5C2
ENSG00000076706	MCAM	-0.123705	0.230018	0.397373	1728.38	1904.62	1693.29	1640.93	MCAM
ENSG00000076716	GPC4	-0.378784	6.65677e-05	0.000438994	3093.45	2804.55	2328.17	2206.51	GPC4
ENSG00000076770	MBNL3	-0.268211	0.384578	0.567262	1338.37	1135.34	1228.91	824.314	MBNL3
ENSG00000076826	CAMSAP3	-0.363956	0.000855748	0.0041316	1538.02	1635.43	1184.12	1283.12	CAMSAP3
ENSG00000076864	RAP1GAP	0.0484156	0.842354	0.916618	167.151	207.244	184.651	202.952	RAP1GAP
ENSG00000076924	XAB2	0.184727	0.0275009	0.0785672	3248.99	3277.61	3641.94	3777.22	XAB2
ENSG00000076928	ARHGEF1	-0.100261	0.256245	0.428294	2755.66	2854.11	2600.04	2633.57	ARHGEF1
ENSG00000076944	STXBP2	-0.147913	0.15646	0.300077	1831.69	1795.37	1547.92	1727.5	STXBP2
ENSG00000076984	MAP2K7	-0.261313	0.00188164	0.00817704	4117.24	3962.42	3293.86	3448.27	MAP2K7
ENSG00000077009	NMRK2	-0.0508274	0.956535	0.97796	9.28615	15.7686	17.2865	6.73302	NMRK2
ENSG00000077044	DGKD	-0.309568	0.000463384	0.00241695	3381.32	3507.38	2874.27	2682.63	DGKD
ENSG00000077063	CTTNBP2	-0.0036066	0.985914	0.992997	289.031	265.813	297.799	254.893	CTTNBP2
ENSG00000077092	RARB	0.0134393	0.920458	0.959858	682.532	709.586	699.316	706.005	RARB
ENSG00000077097	TOP2B	-0.106003	0.233128	0.401142	8290.21	7710.83	7968.27	6895.57	TOP2B
ENSG00000077147	TM9SF3	-0.146877	0.0356514	0.0962843	13545	13274.9	12184.6	12038.6	TM9SF3
ENSG00000077150	NFKB2	-0.163783	0.123997	0.25287	1410.33	1447.33	1283.13	1267.73	NFKB2
ENSG00000077152	UBE2T	-0.106884	0.294397	0.471767	2645.39	3009.55	2476.68	2776.89	UBE2T
ENSG00000077157	PPP1R12B	-0.388861	0.0211468	0.0634259	682.532	574.427	535.095	423.218	PPP1R12B
ENSG00000077232	DNAJC10	0.253479	0.00112574	0.00522871	6351.72	5927.86	7262.67	7375.54	DNAJC10
ENSG00000077235	GTF3C1	-0.0761014	0.402322	0.584514	6506.11	6812.03	6817.94	5812.52	GTF3C1
ENSG00000077238	IL4R	0.625945	0.06257	0.150384	67.3246	77.7166	107.648	116.385	IL4R
ENSG00000077254	USP33	0.0610948	0.512754	0.688192	2450.38	2705.44	2697.47	2681.66	USP33
ENSG00000077264	PAK3	-0.534959	0.336502	0.517688	46.4307	31.5372	25.9297	27.8939	PAK3
ENSG00000077312	SNRPA	0.069472	0.410182	0.592526	4849.69	5319.64	5192.22	5480.68	SNRPA
ENSG00000077327	SPAG6	-0.179167	0.247397	0.418167	581.545	589.069	475.378	559.802	SPAG6
ENSG00000077348	EXOSC5	-0.100341	0.332948	0.513712	2379.57	2548.88	2126.23	2473.9	EXOSC5
ENSG00000077380	DYNC1I2	-0.0734234	0.410927	0.592944	4136.98	4408.44	3843.88	4280.27	DYNC1I2
ENSG00000077454	LRCH4	-0.285759	0.0523726	0.130835	709.229	752.386	652.171	545.374	LRCH4
ENSG00000077458	FAM76B	-0.0945034	0.527343	0.700395	797.448	727.607	794.391	631.942	FAM76B
ENSG00000077463	SIRT6	0.129283	0.220681	0.385655	1477.66	1557.71	1591.14	1730.39	SIRT6
ENSG00000077514	POLD3	0.402397	0.000408783	0.00216666	1049.33	977.652	1362.49	1315.82	POLD3
ENSG00000077522	ACTN2	-1.46506	1.14319e-15	4.47335e-14	504.934	562.037	199.58	186.601	ACTN2
ENSG00000077549	CAPZB	-0.188611	0.0184977	0.0569486	11929.2	12593.5	10191.9	11328.8	CAPZB
ENSG00000077585	GPR137B	0.27308	0.0752473	0.172665	492.166	510.226	564.167	648.293	GPR137B
ENSG00000077616	NAALAD2	-0.316135	0.272505	0.44636	182.241	128.401	128.077	121.194	NAALAD2
ENSG00000077684	JADE1	-0.0318238	0.774257	0.875593	2407.43	1968.82	2192.24	2087.24	JADE1
ENSG00000077713	SLC25A43	0.235531	0.520402	0.694983	78.9322	65.327	93.504	75.9869	SLC25A43
ENSG00000077721	UBE2A	-0.258063	0.00268437	0.0110672	3427.75	3533.29	2849.91	2972.15	UBE2A
ENSG00000077782	FGFR1	-0.170429	0.0754589	0.173015	2099.83	2233.51	1925.08	1925.64	FGFR1
ENSG00000077942	FBLN1	-0.334832	0.000111534	0.000697067	3188.63	3273.11	2549.75	2573.94	FBLN1
ENSG00000077943	ITGA8	-0.593687	0.0001764	0.00104347	780.036	638.627	496.593	442.455	ITGA8
ENSG00000078018	MAP2	-0.210912	0.253222	0.424807	345.909	396.467	332.372	308.757	MAP2
ENSG00000078043	PIAS2	0.245002	0.0332162	0.0910563	1166.57	1095.92	1275.27	1407.2	PIAS2
ENSG00000078053	AMPH	-0.252358	0.196549	0.355421	319.211	337.898	256.154	296.253	AMPH
ENSG00000078061	ARAF	-0.151871	0.0685701	0.16087	4503.78	4620.19	3956.24	4258.15	ARAF
ENSG00000078070	MCCC1	-0.0892226	0.51134	0.686926	698.782	699.449	649.028	665.607	MCCC1
ENSG00000078081	LAMP3	0.143677	0.473799	0.652147	272.781	254.55	304.085	277.977	LAMP3
ENSG00000078114	NEBL	0.139582	0.269409	0.442981	1004.06	896.556	1102.4	989.753	NEBL
ENSG00000078124	ACER3	-0.525881	1.39726e-05	0.000108439	1120.14	1080.15	765.319	762.755	ACER3
ENSG00000078140	UBE2K	0.0717718	0.380824	0.563557	5705.18	5264.45	5898.61	5628.8	UBE2K
ENSG00000078142	PIK3C3	-0.125894	0.258554	0.430873	1423.1	1436.07	1384.49	1234.07	PIK3C3
ENSG00000078177	N4BP2	0.440328	0.00757162	0.0268806	742.892	616.101	1066.26	775.259	N4BP2
ENSG00000078237	TIGAR	0.606794	2.98824e-06	2.66665e-05	767.268	703.954	1048.97	1192.71	TIGAR
ENSG00000078246	TULP3	0.301516	0.00788609	0.0277685	1180.5	1344.83	1505.49	1608.23	TULP3
ENSG00000078269	SYNJ2	0.446169	0.000631731	0.00316866	855.486	796.313	1216.34	1032.08	SYNJ2
ENSG00000078304	PPP2R5C	-0.036152	0.6591	0.800542	3840.98	3956.79	3772.38	3833.01	PPP2R5C
ENSG00000078319	PMS2P1	0.105515	0.562146	0.727495	348.23	340.151	344.158	397.248	PMS2P1
ENSG00000078369	GNB1	-0.131278	0.0539629	0.134051	27620.5	26504.7	24707.1	24710.2	GNB1
ENSG00000078399	HOXA9	0.725532	5.27499e-15	1.89247e-13	1799.19	1921.51	3028.27	3125.08	HOXA9
ENSG00000078403	MLLT10	-0.263098	0.00841044	0.0292941	2605.92	2343.89	2139.59	1983.35	MLLT10
ENSG00000078487	ZCWPW1	0.249982	0.386373	0.568913	107.951	119.391	132.006	138.508	ZCWPW1
ENSG00000078618	NRDC	-0.279659	0.000109771	0.000687266	9267.57	9224.62	7583.26	7650.63	NRDC
ENSG00000078668	VDAC3	-0.106952	0.173384	0.323622	6041.8	6201.56	5517.52	5852.92	VDAC3
ENSG00000078674	PCM1	-0.24363	0.0119005	0.0392986	6066.17	5397.36	5211.08	4467.84	PCM1
ENSG00000078687	TNRC6C	-0.612241	5.19426e-06	4.44035e-05	2366.81	1974.45	1611.57	1225.41	TNRC6C
ENSG00000078699	CBFA2T2	-0.372413	0.00365955	0.0144479	1027.28	948.367	795.963	729.09	CBFA2T2
ENSG00000078747	ITCH	0.128875	0.248823	0.419656	1230.41	1382	1452.06	1404.31	ITCH
ENSG00000078804	TP53INP2	-0.163207	0.278826	0.453354	595.474	548.521	500.522	521.328	TP53INP2
ENSG00000078808	SDF4	-0.070997	0.374564	0.55723	8737.1	9199.84	8141.92	8936.64	SDF4
ENSG00000078814	MYH7B	-0.346846	0.607911	0.762021	32.5015	18.0212	20.4295	19.2372	MYH7B
ENSG00000078900	TP73	-0.140857	0.201497	0.361191	1261.76	1277.25	1163.69	1138.84	TP73
ENSG00000078902	TOLLIP	-0.221374	0.0654464	0.155313	1378.99	1620.78	1214.77	1360.07	TOLLIP
ENSG00000078967	UBE2D4	0.662891	2.78257e-05	0.000201207	387.697	377.32	633.313	577.116	UBE2D4
ENSG00000079101	CLUL1	0.454087	0.30663	0.484941	39.4661	47.3057	62.0741	56.7497	CLUL1
ENSG00000079102	RUNX1T1	0.756572	0.231608	0.399303	23.2154	15.7686	27.5012	38.4744	RUNX1T1
ENSG00000079134	THOC1	0.256253	0.0163522	0.051399	1218.81	1256.98	1464.63	1492.81	THOC1
ENSG00000079150	FKBP7	-0.0671203	0.721655	0.843058	311.086	327.761	299.37	310.681	FKBP7
ENSG00000079156	OSBPL6	-0.0145821	0.89015	0.942816	1596.06	1465.35	1526.71	1503.39	OSBPL6
ENSG00000079215	SLC1A3	-0.907187	1.63745e-21	1.12254e-19	2860.13	2821.45	1463.06	1567.83	SLC1A3
ENSG00000079246	XRCC5	-0.286024	4.81784e-05	0.000330155	27338.4	28808.1	22565.1	23485.7	XRCC5
ENSG00000079257	LXN	0.03935	0.849134	0.920147	285.549	273.697	255.368	320.299	LXN
ENSG00000079277	MKNK1	-0.153418	0.193179	0.350886	1036.57	1083.53	953.113	953.203	MKNK1
ENSG00000079308	TNS1	0.0046405	0.989897	0.99462	83.5753	68.7059	78.5748	74.0632	TNS1
ENSG00000079313	REXO1	-0.357524	3.11676e-05	0.000223908	4445.74	4793.65	3501.29	3711.82	REXO1
ENSG00000079332	SAR1A	-0.0238203	0.794751	0.888988	5174.7	5464.94	4844.92	5623.99	SAR1A
ENSG00000079335	CDC14A	-0.398361	0.0172508	0.0536513	482.88	476.436	381.874	345.308	CDC14A
ENSG00000079337	RAPGEF3	0.543709	0.0181691	0.056093	290.192	192.602	312.728	391.477	RAPGEF3
ENSG00000079387	SENP1	0.23159	0.0344294	0.0935556	1648.29	1420.3	1833.94	1767.9	SENP1
ENSG00000079432	CIC	-0.411833	6.49855e-07	6.70203e-06	5269.89	5284.73	4124.39	3807.04	CIC
ENSG00000079459	FDFT1	0.0997617	0.170078	0.318764	9815.46	10321.7	10767.1	10812.3	FDFT1
ENSG00000079462	PAFAH1B3	-0.167368	0.146115	0.285689	1534.54	1777.34	1394.7	1556.29	PAFAH1B3
ENSG00000079482	OPHN1	0.493948	0.0187368	0.0575444	261.173	204.992	344.158	311.642	OPHN1
ENSG00000079616	KIF22	-0.00871348	0.923969	0.961393	4782.36	5150.69	4608.41	5268.1	KIF22
ENSG00000079691	CARMIL1	0.153105	0.208433	0.370545	1048.17	941.609	1145.62	1065.74	CARMIL1
ENSG00000079739	PGM1	-0.258242	0.00107076	0.00500624	5448.65	5709.35	4626.49	4703.49	PGM1
ENSG00000079785	DDX1	0.0228224	0.758992	0.866307	8511.91	8658.08	8495.51	8950.1	DDX1
ENSG00000079805	DNM2	-0.422098	8.90045e-10	1.59982e-08	16354.1	16429.7	12256.9	12210.8	DNM2
ENSG00000079819	EPB41L2	-0.186855	0.0231765	0.0685033	7856.08	7157.81	6803.01	6384.82	EPB41L2
ENSG00000079931	MOXD1	-0.305604	0.00324019	0.0129835	1767.85	1950.8	1495.28	1513.97	MOXD1
ENSG00000079950	STX7	-0.070947	0.426249	0.608677	2783.52	2681.78	2562.32	2641.27	STX7
ENSG00000079974	RABL2B	0.527524	9.85838e-05	0.000625403	738.249	683.68	942.112	1109.02	RABL2B
ENSG00000079999	KEAP1	0.295319	0.000488375	0.00253162	4384.22	4436.6	5138.79	5688.44	KEAP1
ENSG00000080031	PTPRH	0.539721	0.412398	0.594368	17.4115	20.2739	30.6442	24.0465	PTPRH
ENSG00000080189	SLC35C2	0.0371382	0.709312	0.83365	1853.75	1904.62	1849.65	2008.36	SLC35C2
ENSG00000080200	CRYBG3	-0.441333	0.009615	0.0328365	787.001	685.933	628.599	453.998	CRYBG3
ENSG00000080298	RFX3	-1.12217	1.2424e-09	2.18218e-08	474.754	500.089	241.225	205.838	RFX3
ENSG00000080345	RIF1	0.255326	0.298741	0.476622	4480.57	3909.48	5791.75	4221.6	RIF1
ENSG00000080371	RAB21	0.198684	0.0182815	0.0563809	3029.61	3007.29	3458.86	3469.43	RAB21
ENSG00000080493	SLC4A4	-0.212331	0.244705	0.414886	510.738	462.92	480.878	357.812	SLC4A4
ENSG00000080503	SMARCA2	0.329709	0.00219407	0.00929423	1888.57	1714.27	2421.68	2103.59	SMARCA2
ENSG00000080546	SESN1	0.930182	2.25106e-16	9.57078e-15	920.489	854.882	1631.21	1752.51	SESN1
ENSG00000080561	MID2	-0.127623	0.403051	0.585236	681.371	580.058	608.169	545.374	MID2
ENSG00000080573	COL5A3	-0.639086	0.497741	0.674807	22.0546	13.5159	19.6437	2.88558	COL5A3
ENSG00000080603	SRCAP	-0.174114	0.304333	0.482443	619.85	557.532	592.454	449.188	SRCAP
ENSG00000080608	PUM3	0.118435	0.218413	0.382823	2058.04	2141.15	2193.02	2367.14	PUM3
ENSG00000080644	CHRNA3	-1.2251	4.18208e-05	0.000290528	227.511	200.486	114.719	67.3302	CHRNA3
ENSG00000080802	CNOT4	-0.303118	0.0089527	0.030915	1348.81	1214.18	1036.4	1040.73	CNOT4
ENSG00000080815	PSEN1	-0.2229	0.0114848	0.0382113	2820.67	2836.09	2428.75	2418.11	PSEN1
ENSG00000080819	CPOX	0.215603	0.0211068	0.0633454	2053.4	1967.69	2333.67	2335.39	CPOX
ENSG00000080822	CLDND1	-0.487855	2.42774e-08	3.34419e-07	3183.99	3229.18	2275.53	2297.88	CLDND1
ENSG00000080823	MOK	0.0605712	0.749035	0.860133	327.337	431.383	375.588	416.485	MOK
ENSG00000080824	HSP90AA1	-0.262973	0.000233571	0.00133264	113193	122018	95492.8	100528	HSP90AA1
ENSG00000080839	RBL1	0.263048	0.022343	0.0664281	1268.72	1254.73	1626.5	1399.51	RBL1
ENSG00000080845	DLGAP4	-0.202249	0.150167	0.291773	666.281	711.839	583.811	614.628	DLGAP4
ENSG00000080854	IGSF9B	0.291709	0.374099	0.556887	104.469	93.4851	145.363	96.186	IGSF9B
ENSG00000080947	CROCCP3	0.116588	0.694748	0.824543	138.131	112.633	154.792	116.385	CROCCP3
ENSG00000080986	NDC80	0.096811	0.352004	0.533999	1450.96	1552.08	1585.64	1626.5	NDC80
ENSG00000081014	AP4E1	0.254575	0.0689549	0.16158	787.001	670.165	919.325	817.581	AP4E1
ENSG00000081019	RSBN1	-0.907279	1.20637e-15	4.71018e-14	1777.14	1784.1	1012.04	884.911	RSBN1
ENSG00000081026	MAGI3	0.350767	0.0167098	0.0523462	1028.44	810.955	1294.91	1048.43	MAGI3
ENSG00000081041	CXCL2	-0.984359	0.0133285	0.0433268	91.7007	123.896	38.5017	71.1776	CXCL2
ENSG00000081052	COL4A4	-0.699393	7.1898e-05	0.000470985	757.982	667.912	511.522	364.545	COL4A4
ENSG00000081059	TCF7	-0.0364494	0.762891	0.868286	944.865	967.515	952.327	911.843	TCF7
ENSG00000081087	OSTM1	-0.262642	0.0150305	0.0478912	2071.97	2070.19	1586.43	1868.89	OSTM1
ENSG00000081138	CDH7	0.329942	0.0649117	0.154459	326.176	304.108	396.803	395.324	CDH7
ENSG00000081154	PCNP	-0.359343	2.86167e-06	2.56275e-05	8467.8	8388.88	6345.7	6796.5	PCNP
ENSG00000081177	EXD2	0.0887143	0.348032	0.529814	2053.4	1973.32	2156.88	2124.75	EXD2
ENSG00000081181	ARG2	-0.120581	0.320768	0.500699	972.724	1028.34	894.967	946.47	ARG2
ENSG00000081189	MEF2C	-0.277766	0.0272598	0.0780167	1127.11	1037.35	946.041	837.78	MEF2C
ENSG00000081307	UBA5	0.438143	3.40182e-05	0.000241445	1177.02	1205.17	1629.64	1597.65	UBA5
ENSG00000081320	STK17B	-0.443395	2.56555e-05	0.000187198	1695.88	1843.8	1312.2	1290.82	STK17B
ENSG00000081377	CDC14B	-0.0376883	0.70079	0.828534	1907.14	1871.96	1890.51	1790.02	CDC14B
ENSG00000081386	ZNF510	0.432565	0.00101067	0.00476813	632.619	663.407	891.824	857.017	ZNF510
ENSG00000081479	LRP2	-0.656383	0.0259877	0.0750685	1412.65	1333.57	1048.97	692.539	LRP2
ENSG00000081665	ZNF506	0.450013	0.0097616	0.0332601	341.266	309.74	449.448	439.57	ZNF506
ENSG00000081692	JMJD4	0.855785	3.11563e-15	1.14805e-13	1171.22	1282.89	2099.52	2344.05	JMJD4
ENSG00000081721	DUSP12	0.329862	0.0049548	0.0186657	900.756	964.136	1166.05	1178.28	DUSP12
ENSG00000081760	AACS	-0.141738	0.126	0.255946	2675.57	2544.37	2435.03	2295	AACS
ENSG00000081791	KIAA0141	-0.0178716	0.85895	0.926526	1642.49	1636.55	1598.21	1640.93	KIAA0141
ENSG00000081803	CADPS2	-0.354048	0.000568597	0.00289237	1710.97	1750.31	1378.2	1329.29	CADPS2
ENSG00000081853	PCDHGA2	0.384634	0.531379	0.703375	16.2508	33.7898	34.5729	30.7795	PCDHGA2
ENSG00000081870	HSPB11	-0.060046	0.59181	0.750239	1274.52	1295.28	1179.41	1286.97	HSPB11
ENSG00000081913	PHLPP1	-0.719574	8.19747e-10	1.48554e-08	2268.14	2156.92	1485.85	1198.48	PHLPP1
ENSG00000081923	ATP8B1	0.101169	0.735202	0.852298	162.508	105.875	155.578	131.775	ATP8B1
ENSG00000081985	IL12RB2	-1.81261	0.000241904	0.00137397	83.5753	60.8217	23.5724	17.3135	IL12RB2
ENSG00000082014	SMARCD3	-0.104309	0.423047	0.605473	864.772	948.367	798.32	889.72	SMARCD3
ENSG00000082068	WDR70	0.170882	0.0837893	0.187213	1632.04	1621.91	1811.94	1851.58	WDR70
ENSG00000082146	STRADB	0.128176	0.165938	0.313069	2077.78	2103.98	2270.81	2299.81	STRADB
ENSG00000082153	BZW1	-0.428141	1.04474e-08	1.54501e-07	13228.1	14307.7	10151.1	10315	BZW1
ENSG00000082212	ME2	-0.0623317	0.436213	0.618362	4616.38	4838.7	4515.7	4539.98	ME2
ENSG00000082213	C5orf22	0.437561	2.64367e-05	0.000192264	1231.58	1240.09	1668.14	1679.41	C5orf22
ENSG00000082258	CCNT2	0.652655	9.96438e-09	1.48225e-07	1034.24	1065.51	1750.65	1548.59	CCNT2
ENSG00000082269	FAM135A	-0.285882	0.0261216	0.0754307	1453.28	1443.95	1331.06	1042.66	FAM135A
ENSG00000082293	COL19A1	-0.789028	0.0274115	0.0783623	117.238	93.4851	55.7881	66.3683	COL19A1
ENSG00000082397	EPB41L3	-0.00950376	0.906482	0.95165	4723.17	5050.45	4836.28	4873.74	EPB41L3
ENSG00000082438	COBLL1	0.034785	0.771858	0.874108	1022.64	983.283	1067.83	985.906	COBLL1
ENSG00000082458	DLG3	0.405926	1.96876e-05	0.000147737	1737.67	1784.1	2295.96	2370.98	DLG3
ENSG00000082482	KCNK2	0.720525	0.329273	0.510013	10.4469	18.0212	22.001	25.0083	KCNK2
ENSG00000082497	SERTAD4	0.0835093	0.451097	0.632165	1326.76	1258.11	1424.56	1312.94	SERTAD4
ENSG00000082512	TRAF5	-0.315138	0.0102644	0.0347125	978.528	1001.3	806.178	784.877	TRAF5
ENSG00000082515	MRPL22	0.0520136	0.599512	0.755963	2161.35	2221.12	2141.95	2403.69	MRPL22
ENSG00000082516	GEMIN5	0.337546	0.000146953	0.000885875	2367.97	2452.01	3096.63	2993.31	GEMIN5
ENSG00000082641	NFE2L1	-0.185009	0.00934446	0.0320503	11784.1	11437.9	10258.7	10167.8	NFE2L1
ENSG00000082684	SEMA5B	-0.479609	0.274325	0.448428	68.4853	61.948	56.5739	36.5507	SEMA5B
ENSG00000082701	GSK3B	-0.236745	0.0340823	0.0928512	1986.07	2083.7	1883.44	1567.83	GSK3B
ENSG00000082781	ITGB5	-0.127722	0.266545	0.43961	1477.66	1741.3	1525.92	1419.7	ITGB5
ENSG00000082805	ERC1	-0.312332	0.0093449	0.0320503	3084.16	2758.37	2655.83	2045.88	ERC1
ENSG00000082898	XPO1	0.263989	0.000458054	0.00239338	10019.8	9805.8	12356.7	11447.1	XPO1
ENSG00000082996	RNF13	0.257248	0.0220674	0.0657413	1124.78	1054.24	1293.34	1311.01	RNF13
ENSG00000083067	TRPM3	0.546259	0.478525	0.656914	9.28615	19.1476	20.4295	21.1609	TRPM3
ENSG00000083093	PALB2	1.27898	2.00876e-15	7.5433e-14	312.247	272.571	712.674	706.005	PALB2
ENSG00000083097	DOPEY1	0.0493781	0.705833	0.831718	1059.78	944.988	1121.26	951.279	DOPEY1
ENSG00000083099	LYRM2	0.272175	0.00402525	0.0156678	2120.72	2132.14	2461.75	2675.89	LYRM2
ENSG00000083123	BCKDHB	0.252822	0.0302066	0.0844688	948.348	991.168	1179.41	1131.15	BCKDHB
ENSG00000083168	KAT6A	-0.24662	0.0317094	0.0878516	3641.33	3134.57	3166.57	2541.23	KAT6A
ENSG00000083223	ZCCHC6	-0.0557546	0.702841	0.829739	814.859	765.902	845.465	673.302	ZCCHC6
ENSG00000083290	ULK2	-0.161834	0.0504498	0.127309	4549.05	4371.27	4092.96	3879.18	ULK2
ENSG00000083312	TNPO1	-0.606813	9.1743e-15	3.22596e-13	14736	14279.6	10015.9	9033.78	TNPO1
ENSG00000083444	PLOD1	-0.0534104	0.478174	0.656617	6323.87	6415.56	6090.33	6186.68	PLOD1
ENSG00000083454	P2RX5	0.00706098	0.967565	0.983864	410.912	500.089	425.09	491.51	P2RX5
ENSG00000083457	ITGAE	-0.174678	0.138074	0.273903	1045.85	1082.4	937.398	948.394	ITGAE
ENSG00000083520	DIS3	-0.187508	0.0261827	0.0755825	3518.29	3462.33	3097.42	3031.78	DIS3
ENSG00000083535	PIBF1	-0.534479	5.88764e-05	0.00039445	932.097	1092.54	692.244	706.005	PIBF1
ENSG00000083544	TDRD3	-0.157497	0.275909	0.450102	629.136	703.954	577.525	618.476	TDRD3
ENSG00000083635	NUFIP1	0.821433	3.60125e-09	5.84897e-08	473.593	474.184	830.536	844.513	NUFIP1
ENSG00000083642	PDS5B	-0.197315	0.0738787	0.170342	1493.91	1470.98	1361.7	1222.52	PDS5B
ENSG00000083720	OXCT1	0.189514	0.0630123	0.151176	1491.59	1538.56	1688.57	1767.9	OXCT1
ENSG00000083750	RRAGB	-0.33804	0.0579972	0.141939	400.465	421.246	306.442	344.346	RRAGB
ENSG00000083799	CYLD	0.0247565	0.841471	0.916221	1065.59	987.789	1107.12	980.135	CYLD
ENSG00000083807	SLC27A5	-0.0805985	0.708353	0.83327	228.671	268.066	228.653	241.427	SLC27A5
ENSG00000083812	ZNF324	0.297797	0.0350375	0.0949453	559.49	558.658	671.815	703.119	ZNF324
ENSG00000083814	ZNF671	1.53462	4.75806e-09	7.48718e-08	82.4145	94.6115	275.012	237.579	ZNF671
ENSG00000083817	ZNF416	1.08111	4.42825e-07	4.70971e-06	154.382	159.938	337.872	327.032	ZNF416
ENSG00000083828	ZNF586	0.000150034	0.999315	0.999598	381.893	359.298	370.873	370.316	ZNF586
ENSG00000083838	ZNF446	-0.0174696	0.927676	0.963465	322.694	322.13	290.727	347.231	ZNF446
ENSG00000083844	ZNF264	-0.169976	0.245246	0.415484	597.796	590.195	528.809	527.099	ZNF264
ENSG00000083845	RPS5	-0.484398	4.18949e-09	6.69977e-08	25487	28014	18010.1	20235.6	RPS5
ENSG00000083857	FAT1	-0.319505	0.431984	0.614781	5339.53	3979.31	4634.34	2832.68	FAT1
ENSG00000083896	YTHDC1	-0.154996	0.0620782	0.149364	4219.39	4089.69	3823.45	3637.75	YTHDC1
ENSG00000083937	CHMP2B	-0.211211	0.0292205	0.0823754	2326.18	2384.43	1942.37	2128.6	CHMP2B
ENSG00000084070	SMAP2	0.221695	0.0196199	0.0596763	2205.46	2096.09	2419.32	2597.98	SMAP2
ENSG00000084072	PPIE	0.0923936	0.355821	0.537807	2249.57	2429.49	2347.82	2643.19	PPIE
ENSG00000084073	ZMPSTE24	-0.156314	0.0439407	0.114093	5403.38	5552.79	4908.57	4922.8	ZMPSTE24
ENSG00000084090	STARD7	0.743873	4.62252e-22	3.33708e-20	7252.48	7673.67	12070.7	12928.4	STARD7
ENSG00000084092	NOA1	-0.281083	0.00685528	0.0246242	1591.41	1620.78	1305.13	1338.91	NOA1
ENSG00000084093	REST	-0.00554897	0.969473	0.984558	1084.16	916.83	1116.55	874.33	REST
ENSG00000084110	HAL	-1.76182	0.00220188	0.00932358	55.7169	43.9268	14.9292	14.4279	HAL
ENSG00000084112	SSH1	-0.48709	3.26162e-05	0.000232708	2294.84	2047.66	1698.79	1396.62	SSH1
ENSG00000084207	GSTP1	-0.295796	0.00046133	0.00240836	5044.7	5514.5	4203.75	4399.55	GSTP1
ENSG00000084234	APLP2	-0.423339	9.50772e-10	1.69862e-08	24772	25200.4	18209.7	19056.4	APLP2
ENSG00000084444	FAM234B	-0.152128	0.114878	0.238787	2131.17	2018.38	1880.3	1853.5	FAM234B
ENSG00000084463	WBP11	-0.183297	0.0117641	0.0389574	11481.2	12136.2	10373.4	10426.6	WBP11
ENSG00000084623	EIF3I	-0.276609	0.000642524	0.00321389	15888.6	17740.8	13356.9	14407.7	EIF3I
ENSG00000084628	NKAIN1	0.276286	0.479593	0.658068	51.0738	88.9798	78.5748	91.3767	NKAIN1
ENSG00000084636	COL16A1	-1.37463	0.143767	0.282322	8.12538	30.4108	6.28599	8.65674	COL16A1
ENSG00000084652	TXLNA	0.352201	3.6569e-06	3.2115e-05	5216.49	5106.77	6605	6572.39	TXLNA
ENSG00000084676	NCOA1	-0.382769	0.00203981	0.00875472	1481.14	1414.67	1221.05	997.448	NCOA1
ENSG00000084693	AGBL5	-0.0796845	0.374026	0.556887	2997.1	3151.46	2812.19	3007.73	AGBL5
ENSG00000084710	EFR3B	0.282431	0.094207	0.205303	360.999	361.551	439.233	439.57	EFR3B
ENSG00000084731	KIF3C	0.209047	0.116852	0.241755	828.788	794.061	862.752	1014.76	KIF3C
ENSG00000084733	RAB10	-0.0737561	0.352555	0.534652	5180.51	4972.73	4757.71	4890.09	RAB10
ENSG00000084754	HADHA	-0.31406	5.63847e-05	0.00037977	7688.93	8278.5	6341.77	6503.13	HADHA
ENSG00000084764	MAPRE3	-0.152437	0.270178	0.443905	773.072	698.323	679.672	643.484	MAPRE3
ENSG00000084774	CAD	-0.268023	0.000957783	0.00455018	12110.3	11785.9	10522.7	9318.5	CAD
ENSG00000085063	CD59	-0.260471	0.0127474	0.0416965	2185.73	2506.08	2038.23	1877.55	CD59
ENSG00000085117	CD82	0.159108	0.665245	0.804195	76.6107	81.0955	69.9316	106.766	CD82
ENSG00000085185	BCORL1	-0.381104	0.000713513	0.0035261	2189.21	2135.52	1822.15	1495.69	BCORL1
ENSG00000085224	ATRX	-0.577083	3.7635e-07	4.0576e-06	3853.75	3596.36	2805.91	2184.38	ATRX
ENSG00000085231	AK6	-0.25963	0.0150857	0.0480325	1449.8	1516.04	1232.05	1245.61	AK6
ENSG00000085274	MYNN	0.0151419	0.922565	0.960808	472.433	514.731	501.307	496.32	MYNN
ENSG00000085276	MECOM	0.0880606	0.475782	0.654214	1138.71	977.652	1155.84	1092.67	MECOM
ENSG00000085365	SCAMP1	-0.191654	0.0366698	0.0983589	3063.27	2802.3	2546.61	2589.33	SCAMP1
ENSG00000085377	PREP	0.185395	0.0298431	0.0837167	2858.97	2898.04	3297	3249.16	PREP
ENSG00000085382	HACE1	-0.124846	0.302051	0.479825	1177.02	1045.23	994.757	1043.62	HACE1
ENSG00000085415	SEH1L	0.189864	0.0310787	0.0864022	2535.12	2501.57	2843.62	2901.93	SEH1L
ENSG00000085433	WDR47	-0.693845	8.38137e-10	1.51421e-08	1431.23	1385.38	865.109	876.254	WDR47
ENSG00000085449	WDFY1	0.254271	0.0136137	0.0441241	2189.21	1980.08	2633.04	2337.32	WDFY1
ENSG00000085465	OVGP1	-2.15616	2.25036e-30	2.80296e-28	580.384	647.638	128.077	148.126	OVGP1
ENSG00000085491	SLC25A24	-0.0191176	0.852581	0.922582	1662.22	1556.58	1601.35	1574.56	SLC25A24
ENSG00000085511	MAP3K4	-0.0169772	0.871001	0.933151	2044.11	1782.98	1870.08	1912.18	MAP3K4
ENSG00000085514	PILRA	-1.38612	0.00199669	0.00859408	65.003	92.3588	32.2157	27.8939	PILRA
ENSG00000085552	IGSF9	0.279495	0.351802	0.533784	96.3438	116.012	123.362	134.66	IGSF9
ENSG00000085563	ABCB1	-0.361108	8.39546e-05	0.000540949	2602.44	2525.23	1993.44	1998.74	ABCB1
ENSG00000085644	ZNF213	0.559553	0.000972744	0.00460517	385.375	382.951	507.593	626.171	ZNF213
ENSG00000085662	AKR1B1	-0.0875753	0.31691	0.496517	5745.8	6604.78	5754.03	5870.23	AKR1B1
ENSG00000085719	CPNE3	-0.302452	0.000845436	0.00409005	4256.54	4334.11	3702.45	3260.7	CPNE3
ENSG00000085721	RRN3	-0.0938484	0.284623	0.460032	2791.65	2857.49	2632.26	2661.47	RRN3
ENSG00000085733	CTTN	0.00461251	0.95119	0.975521	6954.16	6690.38	6796.72	6891.72	CTTN
ENSG00000085741	WNT11	-0.0907034	0.685021	0.817321	218.224	238.781	228.653	200.067	WNT11
ENSG00000085760	MTIF2	0.155027	0.0954325	0.207411	2488.69	2560.14	2937.13	2682.63	MTIF2
ENSG00000085788	DDHD2	-0.212681	0.0176602	0.0546939	2894.96	2756.12	2457.82	2418.11	DDHD2
ENSG00000085831	TTC39A	0.124805	0.238352	0.407377	1435.87	1511.53	1546.35	1668.83	TTC39A
ENSG00000085832	EPS15	-0.214844	0.0140296	0.0452814	3172.38	3097.4	2757.98	2643.19	EPS15
ENSG00000085840	ORC1	-0.117757	0.219746	0.38455	2018.58	2042.03	1905.44	1836.19	ORC1
ENSG00000085871	MGST2	-0.274224	0.0561233	0.138465	645.387	691.565	566.524	538.641	MGST2
ENSG00000085872	CHERP	0.072266	0.337896	0.519095	6247.25	6190.29	6626.21	6449.27	CHERP
ENSG00000085978	ATG16L1	-0.0706525	0.512817	0.688192	1507.84	1706.39	1535.35	1525.51	ATG16L1
ENSG00000085982	USP40	0.399303	6.63222e-05	0.000437865	1677.31	1586.99	2226.02	2077.62	USP40
ENSG00000085998	POMGNT1	-0.124068	0.173206	0.323387	3827.05	4344.24	3670.23	3829.16	POMGNT1
ENSG00000085999	RAD54L	-0.0432245	0.647902	0.792943	2426.01	2686.29	2459.39	2502.76	RAD54L
ENSG00000086015	MAST2	-0.148055	0.0731958	0.169082	3970.99	4165.16	3687.52	3655.07	MAST2
ENSG00000086061	DNAJA1	-0.181147	0.0100175	0.0340188	20702.3	21539.9	18234.9	19024.6	DNAJA1
ENSG00000086062	B4GALT1	-0.152151	0.114504	0.23815	3018	3164.98	2964.63	2597.02	B4GALT1
ENSG00000086065	CHMP5	-0.319736	0.000808692	0.00393489	3141.04	3358.71	2455.46	2754.77	CHMP5
ENSG00000086102	NFX1	0.485328	6.91388e-08	8.65433e-07	2044.11	2075.82	2900.98	2866.34	NFX1
ENSG00000086159	AQP6	-1.05845	0.105651	0.224328	30.18	32.6635	15.715	14.4279	AQP6
ENSG00000086189	DIMT1	-0.0122194	0.890937	0.943423	3036.57	3207.78	2995.27	3198.18	DIMT1
ENSG00000086200	IPO11	0.132257	0.150192	0.291789	2227.51	2180.57	2454.68	2375.79	IPO11
ENSG00000086232	EIF2AK1	0.0342255	0.667143	0.80511	7164.26	7050.81	6951.51	7607.35	EIF2AK1
ENSG00000086289	EPDR1	0.619761	7.56825e-08	9.39366e-07	1056.3	955.125	1484.28	1607.27	EPDR1
ENSG00000086300	SNX10	0.0200994	0.888554	0.942491	581.545	595.827	590.097	604.048	SNX10
ENSG00000086475	SEPHS1	0.0101035	0.890782	0.943371	8814.87	9144.65	8899.38	9187.68	SEPHS1
ENSG00000086504	MRPL28	0.0639804	0.505043	0.681365	3654.1	4223.73	3935.03	4302.4	MRPL28
ENSG00000086544	ITPKC	0.336604	0.00398442	0.0155363	978.528	1073.39	1252.48	1339.87	ITPKC
ENSG00000086589	RBM22	-0.129786	0.132961	0.266779	4047.6	4444.49	3817.16	3945.55	RBM22
ENSG00000086598	TMED2	0.0844704	0.274441	0.448534	15527.6	15554.6	15583.7	17376	TMED2
ENSG00000086619	ERO1B	0.158111	0.118558	0.244483	1856.07	2078.07	2130.95	2260.37	ERO1B
ENSG00000086666	ZFAND6	-0.0663211	0.47553	0.654048	3021.48	3279.86	2878.98	3141.43	ZFAND6
ENSG00000086712	TXLNG	-0.0756176	0.315147	0.494544	7134.08	7411.23	6985.3	6816.7	TXLNG
ENSG00000086717	PPEF1	-0.453198	0.261085	0.433679	81.2538	64.2006	54.2166	51.9404	PPEF1
ENSG00000086730	LAT2	-0.469144	0.333875	0.514863	41.7877	59.6953	37.7159	35.5888	LAT2
ENSG00000086758	HUWE1	-0.489836	0.10736	0.22722	25949	22466.8	20657.3	13819	HUWE1
ENSG00000086827	ZW10	0.451003	0.000507491	0.0026192	650.03	669.038	887.895	915.69	ZW10
ENSG00000086848	ALG9	0.180503	0.375339	0.558055	251.887	318.751	304.085	343.384	ALG9
ENSG00000086967	MYBPC2	-2.26555	0.000183645	0.00108127	48.7523	54.0637	12.572	8.65674	MYBPC2
ENSG00000087008	ACOX3	0.0625191	0.784364	0.882733	197.331	198.234	203.509	209.685	ACOX3
ENSG00000087053	MTMR2	0.122723	0.190118	0.346603	2077.78	2173.81	2276.31	2353.67	MTMR2
ENSG00000087074	PPP1R15A	-2.24325	2.68996e-117	2.06858e-114	9909.48	11006.5	2015.44	2405.61	PPP1R15A
ENSG00000087076	HSD17B14	0.116044	0.738484	0.853894	78.9322	82.2219	82.5036	92.3385	HSD17B14
ENSG00000087077	TRIP6	0.106187	0.22053	0.385589	4423.69	4786.89	4742.78	5173.84	TRIP6
ENSG00000087085	ACHE	-0.328065	0.362381	0.544759	90.5399	117.138	101.362	63.4827	ACHE
ENSG00000087086	FTL	-0.267457	0.00082511	0.00400596	6728.97	7333.51	5887.61	5795.2	FTL
ENSG00000087087	SRRT	-0.596575	1.5785e-18	8.48597e-17	25599.6	26224.3	17002.8	17270.2	SRRT
ENSG00000087088	BAX	0.102667	0.316272	0.495738	1564.72	1519.42	1614.71	1697.68	BAX
ENSG00000087095	NLK	-0.107367	0.366729	0.549503	1026.12	1041.85	986.9	932.042	NLK
ENSG00000087111	PIGS	0.269717	0.000535213	0.00274545	6153.23	6570.99	7532.18	7809.34	PIGS
ENSG00000087116	ADAMTS2	-0.510726	0.0138633	0.0448427	337.784	333.393	206.652	265.473	ADAMTS2
ENSG00000087152	ATXN7L3	0.0819861	0.315834	0.495183	3670.35	3688.72	3858.81	3931.12	ATXN7L3
ENSG00000087157	PGS1	0.151939	0.119248	0.24562	1820.08	1819.02	1962.01	2082.43	PGS1
ENSG00000087191	PSMC5	-0.0150476	0.839279	0.91501	10102.2	10550.3	9966.43	10473.7	PSMC5
ENSG00000087206	UIMC1	-0.420776	8.07336e-06	6.66015e-05	2342.43	2345.01	1729.43	1772.71	UIMC1
ENSG00000087245	MMP2	-0.625126	0.133541	0.267467	59.1992	116.012	59.7169	53.8641	MMP2
ENSG00000087253	LPCAT2	-0.441954	0.0023403	0.00982192	676.728	772.66	539.809	527.099	LPCAT2
ENSG00000087258	GNAO1	0.221992	0.46851	0.64786	124.202	92.3588	121.791	130.813	GNAO1
ENSG00000087263	OGFOD1	0.322916	0.000232868	0.00132948	2912.37	2937.46	3517.01	3802.23	OGFOD1
ENSG00000087266	SH3BP2	0.324534	0.00398185	0.0155296	1229.25	1109.43	1503.92	1423.55	SH3BP2
ENSG00000087269	NOP14	0.117523	0.112439	0.235044	7284.98	7219.76	7742.76	7994.01	NOP14
ENSG00000087274	ADD1	-0.00646585	0.933473	0.966741	5609.99	5398.49	5482.17	5476.83	ADD1
ENSG00000087299	L2HGDH	-0.147217	0.144421	0.283159	1759.72	1795.37	1650.07	1559.17	L2HGDH
ENSG00000087301	TXNDC16	-0.389171	1.57834e-05	0.000121322	2717.36	2756.12	2094.02	2085.31	TXNDC16
ENSG00000087302	RTRAF	0.0512291	0.541691	0.712255	4771.92	4949.08	4808.78	5266.18	RTRAF
ENSG00000087303	NID2	-0.50736	8.24508e-05	0.000532229	1786.42	1434.94	1204.55	1059.97	NID2
ENSG00000087338	GMCL1	0.16248	0.109713	0.230581	1574	1494.64	1714.5	1719.8	GMCL1
ENSG00000087365	SF3B2	0.0319982	0.64546	0.790716	13552	13624.1	13731.7	14054.7	SF3B2
ENSG00000087448	KLHL42	-0.211229	0.0291593	0.0822567	2944.87	2614.2	2454.68	2345.98	KLHL42
ENSG00000087460	GNAS	-0.370779	3.18581e-07	3.489e-06	38211.3	41495	30271.7	31372	GNAS
ENSG00000087470	DNM1L	-0.0914706	0.223914	0.390031	6354.05	6311.94	5929.26	5958.72	DNM1L
ENSG00000087494	PTHLH	-0.0688676	0.874406	0.935044	51.0738	67.5796	67.5743	45.2074	PTHLH
ENSG00000087495	PHACTR3	0.142829	0.718239	0.840126	77.7715	52.9374	68.3601	75.9869	PHACTR3
ENSG00000087502	ERGIC2	-0.149302	0.108297	0.228601	2430.65	2536.49	2181.24	2298.84	ERGIC2
ENSG00000087510	TFAP2C	-1.20422	3.389e-12	8.75053e-11	651.191	805.324	285.227	348.193	TFAP2C
ENSG00000087586	AURKA	-0.0215126	0.787235	0.88439	4732.45	4702.42	4548.7	4747.74	AURKA
ENSG00000087589	CASS4	-2.63233	1.77523e-07	2.04849e-06	80.093	81.0955	12.572	13.466	CASS4
ENSG00000087842	PIR	-0.308865	0.0747965	0.171898	473.593	627.364	435.305	453.998	PIR
ENSG00000087884	AAMDC	-0.132401	0.444286	0.626092	434.127	386.33	377.945	370.316	AAMDC
ENSG00000087903	RFX2	0.0774415	0.741383	0.855371	207.778	180.212	213.724	195.257	RFX2
ENSG00000087995	METTL2A	0.344409	0.00118934	0.00549096	1565.88	1589.25	1870.87	2137.25	METTL2A
ENSG00000088002	SULT2B1	-0.151676	0.835173	0.913226	20.8938	18.0212	14.9292	20.1991	SULT2B1
ENSG00000088035	ALG6	0.00566833	0.957612	0.978712	1341.85	1411.29	1373.49	1390.85	ALG6
ENSG00000088038	CNOT3	-0.121047	0.153119	0.295721	3998.85	4305.95	3757.45	3880.14	CNOT3
ENSG00000088179	PTPN4	0.583226	3.64097e-05	0.000256872	692.979	593.574	1029.33	896.453	PTPN4
ENSG00000088205	DDX18	-0.0183406	0.804002	0.895321	9200.25	9454.39	8989.75	9431.03	DDX18
ENSG00000088247	KHSRP	-0.155281	0.0197022	0.0598443	43742.4	42718.2	39278.8	38358	KHSRP
ENSG00000088256	GNA11	-0.178202	0.0271944	0.0778675	6343.6	6807.52	5647.96	5977	GNA11
ENSG00000088280	ASAP3	0.24789	0.152877	0.295447	342.427	362.677	432.947	403.981	ASAP3
ENSG00000088298	EDEM2	0.235557	0.119332	0.245736	523.506	617.227	637.242	706.967	EDEM2
ENSG00000088305	DNMT3B	0.219784	0.0502613	0.126979	1091.12	1081.27	1294.13	1235.03	DNMT3B
ENSG00000088325	TPX2	-0.00867721	0.902125	0.949784	11350	11382.7	11174.1	11423	TPX2
ENSG00000088340	FER1L4	-0.517219	0.235591	0.404082	82.4145	52.9374	51.0736	43.2837	FER1L4
ENSG00000088356	PDRG1	-0.397445	0.000307223	0.00169861	1411.49	1509.28	1094.55	1123.45	PDRG1
ENSG00000088367	EPB41L1	0.16063	0.288238	0.464263	738.249	587.943	777.105	704.081	EPB41L1
ENSG00000088386	SLC15A1	-0.0526614	0.87058	0.93291	97.5045	117.138	117.076	89.4529	SLC15A1
ENSG00000088387	DOCK9	-0.0531868	0.696117	0.825502	944.865	937.104	1001.83	809.886	DOCK9
ENSG00000088448	ANKRD10	-1.95788	5.44268e-99	3.20882e-96	4291.36	4649.48	1140.91	1160.96	ANKRD10
ENSG00000088451	TGDS	0.983825	1.05664e-10	2.20128e-09	381.893	390.835	716.602	812.771	TGDS
ENSG00000088538	DOCK3	-0.271736	0.0340666	0.0928264	1137.55	1188.27	1052.12	872.407	DOCK3
ENSG00000088543	C3orf18	0.402883	0.410093	0.592446	47.5915	29.2845	48.7164	52.9023	C3orf18
ENSG00000088682	COQ9	0.511321	2.62234e-07	2.9134e-06	1634.36	1558.84	2196.95	2355.59	COQ9
ENSG00000088727	KIF9	0.363477	0.0886214	0.195613	200.813	217.381	273.44	264.511	KIF9
ENSG00000088756	ARHGAP28	0.165271	0.348573	0.53025	349.391	357.046	416.447	375.125	ARHGAP28
ENSG00000088766	CRLS1	0.128429	0.238169	0.407218	1598.38	1538.56	1600.57	1830.42	CRLS1
ENSG00000088808	PPP1R13B	-0.159159	0.123426	0.252142	1664.54	1754.82	1576.21	1485.11	PPP1R13B
ENSG00000088812	ATRN	-0.203632	0.0358025	0.096597	2992.46	2801.18	2661.33	2367.14	ATRN
ENSG00000088826	SMOX	-0.594082	2.10812e-05	0.000157325	849.682	972.02	571.239	636.751	SMOX
ENSG00000088832	FKBP1A	0.12853	0.0886546	0.195662	11405.7	11899.6	12260.8	13218.8	FKBP1A
ENSG00000088833	NSFL1C	0.0960125	0.249552	0.420565	4497.98	4612.31	4665.77	5073.81	NSFL1C
ENSG00000088836	SLC4A11	-0.18074	0.359992	0.54233	309.925	340.151	311.156	261.626	SLC4A11
ENSG00000088854	C20orf194	-0.28384	0.083914	0.187394	489.844	482.068	419.59	378.011	C20orf194
ENSG00000088876	ZNF343	0.0464192	0.704009	0.830506	1092.28	1013.69	1023.83	1152.31	ZNF343
ENSG00000088881	EBF4	-0.500224	8.31846e-06	6.84001e-05	1398.73	1345.96	982.971	957.05	EBF4
ENSG00000088888	MAVS	0.190915	0.0275492	0.0786922	4197.34	3920.74	4825.28	4438.98	MAVS
ENSG00000088899	LZTS3	-0.334291	0.0187929	0.0576641	838.075	723.102	597.169	641.56	LZTS3
ENSG00000088930	XRN2	-0.279195	0.000270884	0.00151873	6419.05	6452.73	5206.37	5401.8	XRN2
ENSG00000088970	KIZ	0.362455	0.0150839	0.0480325	502.613	471.931	609.741	643.484	KIZ
ENSG00000088986	DYNLL1	-0.219753	0.00424068	0.0163802	6823	7082.34	5850.68	6091.46	DYNLL1
ENSG00000088992	TESC	-0.0813966	0.672356	0.808702	309.925	390.835	321.371	341.46	TESC
ENSG00000089006	SNX5	-0.493388	1.65578e-10	3.32039e-09	6481.73	6733.18	4673.63	4714.07	SNX5
ENSG00000089009	RPL6	-0.433801	4.46734e-08	5.81411e-07	83111	91358.6	61202.7	67962.1	RPL6
ENSG00000089022	MAPKAPK5	0.0303419	0.751546	0.861589	1938.48	2028.51	2001.3	2050.68	MAPKAPK5
ENSG00000089048	ESF1	-0.101413	0.343425	0.525083	1375.51	1446.2	1305.13	1325.44	ESF1
ENSG00000089050	RBBP9	0.748329	1.8628e-08	2.64002e-07	580.384	593.574	1033.26	937.813	RBBP9
ENSG00000089053	ANAPC5	-0.001253	0.986981	0.993271	8567.63	9268.54	8803.52	9018.4	ANAPC5
ENSG00000089057	SLC23A2	-0.311006	0.000404036	0.00214345	4190.37	4141.5	3528.01	3185.68	SLC23A2
ENSG00000089060	SLC8B1	0.116007	0.601167	0.757057	201.974	260.182	249.082	252.007	SLC8B1
ENSG00000089063	TMEM230	-0.00726799	0.923061	0.960985	6236.81	6148.62	6154.77	6168.41	TMEM230
ENSG00000089091	DZANK1	0.0207922	0.943239	0.971559	113.755	130.654	130.434	117.347	DZANK1
ENSG00000089094	KDM2B	0.266323	0.00122499	0.00563055	3316.31	3347.44	4046.6	3967.67	KDM2B
ENSG00000089101	CFAP61	0.270269	0.762856	0.868286	10.4469	12.3896	9.42898	18.2753	CFAP61
ENSG00000089123	TASP1	-0.166721	0.28107	0.455936	544.4	511.352	463.591	477.082	TASP1
ENSG00000089127	OAS1	1.40501	0.255232	0.426963	5.80384	5.63163	29.0727	0.96186	OAS1
ENSG00000089154	GCN1	-0.103045	0.194683	0.353003	17822.4	17405.1	17406.7	15388.8	GCN1
ENSG00000089157	RPLP0	-0.409353	3.07468e-07	3.37776e-06	132928	141522	96467.1	110187	RPLP0
ENSG00000089159	PXN	0.326899	0.00103795	0.00487993	1605.34	1617.41	2088.52	1952.57	PXN
ENSG00000089163	SIRT4	-0.23771	0.604444	0.759722	45.27	58.569	44.7876	43.2837	SIRT4
ENSG00000089177	KIF16B	-0.265978	0.0479248	0.122227	893.792	808.703	738.603	676.187	KIF16B
ENSG00000089195	TRMT6	0.459512	4.12374e-06	3.59117e-05	1466.05	1516.04	2002.87	2098.78	TRMT6
ENSG00000089199	CHGB	-0.182693	0.738076	0.853793	33.6623	36.0425	30.6442	30.7795	CHGB
ENSG00000089220	PEBP1	-0.183464	0.0163193	0.0513135	9450.97	10045.7	8362.72	8807.75	PEBP1
ENSG00000089234	BRAP	0.38653	0.000216586	0.00124903	1346.49	1477.74	1822.94	1869.85	BRAP
ENSG00000089248	ERP29	-0.222987	0.00911385	0.0313612	3917.59	3998.46	3268.71	3515.6	ERP29
ENSG00000089280	FUS	-0.0765571	0.28049	0.455391	47588	44332.2	42755.7	44414.8	FUS
ENSG00000089289	IGBP1	-0.389676	7.76474e-05	0.000504537	2331.98	2572.53	1826.86	1917.95	IGBP1
ENSG00000089327	FXYD5	-0.242951	0.0100189	0.0340188	2544.4	2560.14	2067.3	2247.87	FXYD5
ENSG00000089335	ZNF302	0.68704	1.35526e-11	3.19181e-10	1218.81	1222.06	1962.8	1967	ZNF302
ENSG00000089351	GRAMD1A	-0.56082	2.15733e-12	5.68655e-11	9743.49	10312.6	6504.42	7094.68	GRAMD1A
ENSG00000089486	CDIP1	-0.0985274	0.38595	0.568568	1135.23	1157.86	1059.97	1082.09	CDIP1
ENSG00000089505	CMTM1	0.22842	0.571072	0.734799	67.3246	50.6847	65.2171	73.1013	CMTM1
ENSG00000089558	KCNH4	-0.55941	0.439817	0.621577	25.5369	19.1476	14.9292	15.3898	KCNH4
ENSG00000089597	GANAB	-0.295795	1.01481e-05	8.15491e-05	26098.7	25889.8	21282	21068.6	GANAB
ENSG00000089639	GMIP	0.360876	0.0477797	0.121963	293.674	353.667	423.518	407.828	GMIP
ENSG00000089682	RBM41	-0.166601	0.218802	0.383315	1376.67	1108.31	1194.34	1017.65	RBM41
ENSG00000089685	BIRC5	-0.303995	0.00035994	0.00194093	12567.6	14161.3	10298.8	11354.8	BIRC5
ENSG00000089692	LAG3	-3.1907	3.29685e-15	1.20478e-13	134.649	193.728	21.2152	14.4279	LAG3
ENSG00000089693	MLF2	-0.0258306	0.735591	0.852561	10827.6	11199.1	10369.5	11269.1	MLF2
ENSG00000089723	OTUB2	1.30862	8.65776e-09	1.30102e-07	132.328	130.654	300.942	351.079	OTUB2
ENSG00000089737	DDX24	0.133616	0.075454	0.173015	8573.43	9078.2	9496.55	9869.64	DDX24
ENSG00000089775	ZBTB25	0.402259	0.0396446	0.105127	394.661	278.203	455.734	432.837	ZBTB25
ENSG00000089818	NECAP1	0.564246	4.86856e-08	6.29001e-07	1275.68	1374.12	1925.08	1993.93	NECAP1
ENSG00000089820	ARHGAP4	-0.257247	0.196438	0.355292	335.462	307.487	289.941	247.198	ARHGAP4
ENSG00000089847	ANKRD24	-0.148352	0.621626	0.772856	128.845	112.633	104.505	113.499	ANKRD24
ENSG00000089876	DHX32	0.366949	0.000466736	0.0024287	1427.74	1609.52	1943.94	1973.74	DHX32
ENSG00000089902	RCOR1	-0.094661	0.332347	0.513178	2373.77	2354.02	2335.24	2090.12	RCOR1
ENSG00000089916	GPATCH2L	0.16744	0.232975	0.400996	1635.52	1317.8	1878.72	1435.09	GPATCH2L
ENSG00000090006	LTBP4	-0.338847	1.91498e-05	0.000144129	5369.71	5195.75	4217.11	4136	LTBP4
ENSG00000090013	BLVRB	-0.122618	0.299006	0.476787	1405.69	1501.39	1224.98	1447.6	BLVRB
ENSG00000090020	SLC9A1	-0.0636722	0.523797	0.697619	1886.25	1760.45	1749.86	1739.04	SLC9A1
ENSG00000090054	SPTLC1	-0.269936	0.00315222	0.0126885	2528.15	2624.34	2152.16	2120.9	SPTLC1
ENSG00000090060	PAPOLA	-0.0247363	0.724073	0.845009	11976.8	11951.5	11850.7	11670.2	PAPOLA
ENSG00000090061	CCNK	-0.0383591	0.716868	0.839463	1905.98	1678.23	1778.93	1710.19	CCNK
ENSG00000090097	PCBP4	-0.0800508	0.592979	0.751022	564.133	661.154	577.525	581.925	PCBP4
ENSG00000090238	YPEL3	0.352498	0.351128	0.533082	62.6815	61.948	74.6461	84.6436	YPEL3
ENSG00000090263	MRPS33	-0.0799503	0.438923	0.620687	2095.19	2008.24	1818.22	2066.07	MRPS33
ENSG00000090266	NDUFB2	-0.109984	0.244744	0.414914	2348.23	2503.82	2185.95	2311.35	NDUFB2
ENSG00000090273	NUDC	-0.0326699	0.653637	0.796258	14400.5	14872	13864.5	14754.9	NUDC
ENSG00000090316	MAEA	0.350799	0.000144225	0.000871511	2645.39	2965.62	3511.51	3645.45	MAEA
ENSG00000090339	ICAM1	2.29443	0.000228715	0.00130831	24.3761	4.50531	55.7881	85.6055	ICAM1
ENSG00000090372	STRN4	-0.0558321	0.469079	0.648235	7272.21	7470.93	6865.87	7319.75	STRN4
ENSG00000090376	IRAK3	0.966459	0.346288	0.527908	3.4823	10.1369	14.1435	12.5042	IRAK3
ENSG00000090432	MUL1	0.943234	3.75441e-17	1.73379e-15	1016.83	985.536	1808.01	2043.95	MUL1
ENSG00000090447	TFAP4	0.190591	0.0654793	0.155342	1589.09	1474.36	1711.36	1785.21	TFAP4
ENSG00000090470	PDCD7	0.0968301	0.401681	0.583854	1325.6	1259.23	1288.63	1477.42	PDCD7
ENSG00000090487	SPG21	0.0097545	0.924941	0.96198	1562.39	1602.76	1539.28	1648.63	SPG21
ENSG00000090520	DNAJB11	0.0377951	0.641786	0.787886	5369.71	5192.37	5221.3	5623.03	DNAJB11
ENSG00000090530	P3H2	-0.55421	0.00154965	0.00690743	448.057	500.089	304.085	342.422	P3H2
ENSG00000090534	THPO	-1.57511	0.0990715	0.213484	16.2508	18.0212	3.92874	7.69488	THPO
ENSG00000090539	CHRD	-0.626462	0.00619052	0.0225896	258.851	237.655	161.864	159.669	CHRD
ENSG00000090565	RAB11FIP3	0.0916703	0.336902	0.518111	1965.18	2096.09	2164.74	2163.22	RAB11FIP3
ENSG00000090581	GNPTG	-0.0128508	0.926487	0.962625	705.747	739.997	668.672	765.64	GNPTG
ENSG00000090612	ZNF268	0.700888	7.26325e-09	1.1046e-07	733.606	714.091	1192.77	1160	ZNF268
ENSG00000090615	GOLGA3	0.253772	0.00658639	0.0238146	2002.33	1937.28	2364.32	2332.51	GOLGA3
ENSG00000090621	PABPC4	-0.372843	4.12831e-08	5.42477e-07	19706.4	19842.5	15268.7	15273.4	PABPC4
ENSG00000090661	CERS4	-0.149741	0.498047	0.674807	255.369	246.666	250.654	201.029	CERS4
ENSG00000090674	MCOLN1	-0.124982	0.321864	0.501878	961.116	1036.22	863.537	969.554	MCOLN1
ENSG00000090686	USP48	-0.0430409	0.596982	0.754204	4254.22	4373.53	4273.68	4099.45	USP48
ENSG00000090776	EFNB1	0.426337	0.000206574	0.00119989	935.579	996.799	1276.84	1320.63	EFNB1
ENSG00000090857	PDPR	0.480216	0.000644541	0.00322125	1254.79	1051.99	1826.86	1387.96	PDPR
ENSG00000090861	AARS	0.608551	2.86489e-16	1.21223e-14	8181.09	7659.02	12107.6	12043.4	AARS
ENSG00000090863	GLG1	-0.0640434	0.436894	0.618881	4622.18	4360.01	4375.05	4215.83	GLG1
ENSG00000090889	KIF4A	0.00731878	0.927012	0.962944	5784.11	5566.31	5522.24	5887.54	KIF4A
ENSG00000090905	TNRC6A	-0.118537	0.29496	0.472419	2782.36	2476.79	2669.19	2171.88	TNRC6A
ENSG00000090924	PLEKHG2	0.0658592	0.528881	0.701591	2069.65	1882.09	2184.38	1949.69	PLEKHG2
ENSG00000090932	DLL3	-0.00242561	0.988728	0.993954	399.304	388.583	376.373	410.714	DLL3
ENSG00000090971	NAT14	-0.0542162	0.682816	0.816066	804.412	845.872	747.247	843.551	NAT14
ENSG00000090975	PITPNM2	-0.412998	0.00302633	0.0122319	807.895	730.986	582.239	573.268	PITPNM2
ENSG00000090989	EXOC1	0.140663	0.266388	0.439556	783.519	771.534	857.251	857.017	EXOC1
ENSG00000091009	RBM27	-0.326549	0.00849484	0.0295473	1218.81	1477.74	1058.4	1092.67	RBM27
ENSG00000091039	OSBPL8	-0.295437	0.0038566	0.0151145	3893.22	3670.7	3368.5	2791.32	OSBPL8
ENSG00000091073	DTX2	0.301587	0.0942333	0.205327	309.925	354.793	427.447	391.477	DTX2
ENSG00000091106	NLRC4	-0.766412	0.25795	0.430087	41.7877	20.2739	22.7867	13.466	NLRC4
ENSG00000091127	PUS7	-0.0515352	0.583075	0.743392	2493.33	2712.2	2448.39	2575.86	PUS7
ENSG00000091129	NRCAM	-0.106877	0.388017	0.570668	1511.32	1386.51	1481.14	1207.13	NRCAM
ENSG00000091136	LAMB1	-0.587937	6.64047e-14	2.13158e-12	7332.57	7304.23	5030.36	4705.42	LAMB1
ENSG00000091137	SLC26A4	-0.252562	0.639252	0.785771	37.1446	41.6741	40.8589	25.0083	SLC26A4
ENSG00000091140	DLD	0.125271	0.104073	0.222154	6132.34	6051.75	6467.49	6823.43	DLD
ENSG00000091157	WDR7	-0.305004	0.0360139	0.0968964	1158.45	1050.86	1019.12	766.602	WDR7
ENSG00000091164	TXNL1	-0.0760818	0.448919	0.630168	2123.05	2270.68	1976.16	2194	TXNL1
ENSG00000091262	ABCC6	-0.0924463	0.834514	0.912717	61.5207	46.1794	51.8594	49.0548	ABCC6
ENSG00000091317	CMTM6	0.0634933	0.50682	0.682737	2103.31	2231.25	2198.52	2332.51	CMTM6
ENSG00000091409	ITGA6	0.00198238	0.985841	0.992997	2156.71	2124.25	2361.96	1921.8	ITGA6
ENSG00000091428	RAPGEF4	-0.278536	0.0433656	0.112912	737.088	707.333	601.883	588.658	RAPGEF4
ENSG00000091436	MAP3K20	-0.293679	0.00157994	0.00702121	3883.93	3712.37	3291.5	2902.89	MAP3K20
ENSG00000091482	SMPX	-0.61259	0.494071	0.671202	18.5723	12.3896	13.3577	6.73302	SMPX
ENSG00000091483	FH	0.0037189	0.968301	0.984112	2099.83	2155.79	2109.73	2157.45	FH
ENSG00000091490	SEL1L3	0.168792	0.112028	0.234362	1283.81	1344.83	1465.42	1489.92	SEL1L3
ENSG00000091527	CDV3	-0.2915	7.67943e-05	0.000499361	8391.19	8661.45	6962.52	6970.6	CDV3
ENSG00000091536	MYO15A	-0.001581	0.99737	0.998531	56.8776	36.0425	50.2879	42.3218	MYO15A
ENSG00000091542	ALKBH5	0.0569426	0.481909	0.66038	5706.34	6192.55	6062.05	6317.49	ALKBH5
ENSG00000091592	NLRP1	0.01902	0.926055	0.962516	255.369	292.845	260.868	295.291	NLRP1
ENSG00000091622	PITPNM3	-0.00550148	0.987782	0.993717	82.4145	74.3376	75.4318	80.7962	PITPNM3
ENSG00000091640	SPAG7	-0.163453	0.144313	0.283042	1597.22	1891.1	1540.85	1574.56	SPAG7
ENSG00000091651	ORC6	-0.336006	0.00133271	0.00606734	2255.37	2620.96	1871.65	1992.97	ORC6
ENSG00000091656	ZFHX4	-0.624386	0.194963	0.353238	1605.34	1188.27	1177.84	633.865	ZFHX4
ENSG00000091732	ZC3HC1	0.436874	0.000101646	0.000640662	1551.95	1570.1	1919.58	2309.42	ZC3HC1
ENSG00000091947	TMEM101	-0.0383726	0.724363	0.845162	1388.28	1389.89	1296.48	1410.09	TMEM101
ENSG00000091972	CD200	2.57354	0.056927	0.139947	0	5.63163	3.14299	30.7795	CD200
ENSG00000091986	CCDC80	1.00126	0.0356626	0.0962851	246.083	210.623	313.514	601.162	CCDC80
ENSG00000092010	PSME1	-0.384129	1.6653e-05	0.000127012	3568.2	3846.41	2757.98	2925.01	PSME1
ENSG00000092020	PPP2R3C	-0.116422	0.311465	0.490769	1310.51	1302.03	1131.48	1280.24	PPP2R3C
ENSG00000092036	HAUS4	-0.210647	0.0664988	0.157094	1376.67	1487.88	1165.26	1311.98	HAUS4
ENSG00000092068	SLC7A8	0.319683	0.0339891	0.0926724	492.166	512.479	662.386	590.582	SLC7A8
ENSG00000092094	OSGEP	-0.0533933	0.619926	0.771505	1317.47	1367.36	1301.2	1286.01	OSGEP
ENSG00000092096	SLC22A17	-0.318163	0.159486	0.304129	240.279	227.518	178.365	197.181	SLC22A17
ENSG00000092098	RNF31	0.546415	2.96015e-06	2.64291e-05	901.917	886.419	1255.63	1357.18	RNF31
ENSG00000092108	SCFD1	0.0977297	0.289204	0.465521	2409.75	2602.94	2640.11	2724.95	SCFD1
ENSG00000092140	G2E3	0.237297	0.019707	0.0598484	1506.68	1618.53	1867.72	1815.99	G2E3
ENSG00000092148	HECTD1	-0.418126	8.93972e-05	0.000572887	9387.13	8401.27	7461.47	5847.14	HECTD1
ENSG00000092199	HNRNPC	-0.346186	7.28064e-07	7.42206e-06	49751.7	52429.4	39204.9	41179.1	HNRNPC
ENSG00000092200	RPGRIP1	0.60964	0.305138	0.48321	16.2508	32.6635	35.3587	39.4362	RPGRIP1
ENSG00000092201	SUPT16H	0.273981	8.69459e-05	0.000558392	18643.1	18353.5	22930.5	21801.5	SUPT16H
ENSG00000092203	TOX4	-0.013458	0.876556	0.93614	3594.9	3359.83	3377.15	3513.67	TOX4
ENSG00000092208	GEMIN2	0.562077	2.72816e-05	0.000197677	730.123	834.608	1064.69	1247.53	GEMIN2
ENSG00000092295	TGM1	-0.874034	0.000276624	0.00154489	272.781	230.897	144.578	129.851	TGM1
ENSG00000092330	TINF2	0.17398	0.13387	0.267937	1033.08	1030.59	1122.05	1207.13	TINF2
ENSG00000092421	SEMA6A	0.134719	0.270854	0.444344	1063.26	940.483	1133.05	1065.74	SEMA6A
ENSG00000092439	TRPM7	1.00205	7.7272e-16	3.07126e-14	817.181	816.587	1782.86	1487.03	TRPM7
ENSG00000092445	TYRO3	-0.324125	0.00228477	0.00963535	2307.61	2760.63	2005.23	2043.95	TYRO3
ENSG00000092470	WDR76	0.0826399	0.401092	0.58335	1737.67	1834.79	1910.15	1872.74	WDR76
ENSG00000092531	SNAP23	0.0918029	0.373037	0.556139	1591.41	1661.33	1667.36	1800.6	SNAP23
ENSG00000092607	TBX15	-0.594072	0.3901	0.57259	29.0192	21.4002	18.858	14.4279	TBX15
ENSG00000092621	PHGDH	-0.200967	0.00976952	0.0332807	24019.8	22903.9	19294.8	21530.3	PHGDH
ENSG00000092758	COL9A3	0.215249	0.389835	0.572485	156.704	164.444	201.152	171.211	COL9A3
ENSG00000092820	EZR	-0.295345	2.87734e-05	0.000207466	12884.5	13071	10444.2	10707.4	EZR
ENSG00000092841	MYL6	-0.299813	8.13887e-05	0.000526141	11225.8	12108	9292.26	9664.76	MYL6
ENSG00000092847	AGO1	0.14995	0.114324	0.237894	2552.53	2463.28	2929.27	2633.57	AGO1
ENSG00000092850	TEKT2	-0.414086	0.603133	0.758613	12.7685	31.5372	24.3582	8.65674	TEKT2
ENSG00000092853	CLSPN	0.328764	0.00043523	0.00229241	2407.43	2403.58	3172.85	2867.3	CLSPN
ENSG00000092871	RFFL	0.271463	0.0438284	0.113865	702.265	665.659	865.109	784.877	RFFL
ENSG00000092929	UNC13D	0.617969	0.238479	0.407416	37.1446	33.7898	74.6461	33.6651	UNC13D
ENSG00000092931	MFSD11	-0.290473	0.00623425	0.022707	1806.16	1629.8	1405.7	1403.35	MFSD11
ENSG00000092964	DPYSL2	0.193216	0.0626792	0.150565	1479.98	1495.76	1764.79	1636.12	DPYSL2
ENSG00000092969	TGFB2	-0.390167	0.150132	0.291752	154.382	211.749	149.292	129.851	TGFB2
ENSG00000092978	GPATCH2	0.586735	2.56365e-05	0.000187137	621.011	568.795	837.608	950.317	GPATCH2
ENSG00000093000	NUP50	0.0567939	0.457408	0.637725	6904.25	6832.3	7348.32	6937.89	NUP50
ENSG00000093009	CDC45	0.085795	0.361618	0.544012	3932.68	4356.63	4127.54	4672.71	CDC45
ENSG00000093010	COMT	-0.26535	0.00296438	0.0120172	3738.83	4035.63	3111.56	3358.81	COMT
ENSG00000093144	ECHDC1	-0.115416	0.190834	0.347537	3153.81	3291.13	2883.7	3067.37	ECHDC1
ENSG00000093167	LRRFIP2	-0.16984	0.101376	0.217469	1702.85	1591.5	1466.21	1462.03	LRRFIP2
ENSG00000093183	SEC22C	-0.0500481	0.58602	0.745878	2413.24	2356.28	2349.39	2256.52	SEC22C
ENSG00000093217	XYLB	-0.0694833	0.72018	0.84178	435.288	373.941	441.591	327.994	XYLB
ENSG00000094631	HDAC6	-0.169381	0.0749764	0.172199	2208.94	2129.88	1959.66	1897.75	HDAC6
ENSG00000094804	CDC6	0.317878	2.33954e-05	0.00017263	7953.58	8357.35	9931.86	10401.5	CDC6
ENSG00000094841	UPRT	0.548207	1.61815e-05	0.000123945	780.036	691.565	1063.9	1087.86	UPRT
ENSG00000094880	CDC23	0.0245604	0.761349	0.867525	4073.14	4204.58	4173.89	4246.61	CDC23
ENSG00000094914	AAAS	-0.0145118	0.869767	0.932758	4634.95	4865.73	4421.41	4987.24	AAAS
ENSG00000094916	CBX5	0.0724937	0.456781	0.637253	6550.21	5835.5	7061.52	5958.72	CBX5
ENSG00000094975	SUCO	0.214489	0.0221901	0.0660269	2102.15	2101.73	2515.97	2360.4	SUCO
ENSG00000095002	MSH2	-0.314076	3.41473e-05	0.000242166	6465.48	6443.72	5213.44	5170	MSH2
ENSG00000095015	MAP3K1	-0.237736	0.0442897	0.114861	1304.7	1228.82	1136.98	1009.95	MAP3K1
ENSG00000095059	DHPS	-0.301467	0.000552161	0.00282012	3115.5	3155.97	2504.18	2585.48	DHPS
ENSG00000095066	HOOK2	0.25255	0.0429821	0.112104	799.769	786.176	967.256	921.461	HOOK2
ENSG00000095139	ARCN1	-0.00764612	0.914909	0.956044	9349.99	9389.06	9267.11	9373.32	ARCN1
ENSG00000095203	EPB41L4B	0.303284	0.0307128	0.0856268	558.33	603.711	707.173	727.166	EPB41L4B
ENSG00000095209	TMEM38B	-0.531344	6.65396e-09	1.01894e-07	3399.89	3774.32	2498.68	2465.25	TMEM38B
ENSG00000095261	PSMD5	1.51274	3.0163e-10	5.75504e-09	96.3438	127.275	327.657	310.681	PSMD5
ENSG00000095319	NUP188	-0.053962	0.489138	0.667133	8038.32	7986.78	8041.35	7392.85	NUP188
ENSG00000095321	CRAT	-0.369812	0.029287	0.0825144	526.989	451.657	366.159	391.477	CRAT
ENSG00000095370	SH2D3C	-0.903953	0.00091509	0.00437793	174.115	238.781	109.219	111.576	SH2D3C
ENSG00000095380	NANS	-0.038865	0.66415	0.803785	4391.19	4723.82	4190.4	4685.22	NANS
ENSG00000095383	TBC1D2	0.272599	0.340736	0.522371	139.292	147.549	135.934	211.609	TBC1D2
ENSG00000095397	WHRN	-0.284279	0.0437582	0.113722	689.496	776.039	594.026	609.819	WHRN
ENSG00000095485	CWF19L1	0.470144	5.44481e-06	4.64332e-05	1421.94	1389.89	1866.94	2029.52	CWF19L1
ENSG00000095539	SEMA4G	-0.0687912	0.732186	0.850139	329.658	279.329	309.585	270.283	SEMA4G
ENSG00000095564	BTAF1	-0.465397	0.0407309	0.107492	6645.4	5622.62	5039.79	3844.55	BTAF1
ENSG00000095574	IKZF5	-0.404345	0.00038855	0.00207747	1259.43	1278.38	938.969	979.173	IKZF5
ENSG00000095585	BLNK	-0.226981	0.801759	0.893893	9.28615	16.8949	11.7862	10.5805	BLNK
ENSG00000095587	TLL2	-0.0757449	0.798824	0.891822	116.077	131.78	128.077	106.766	TLL2
ENSG00000095596	CYP26A1	0.801631	0.00861377	0.0298963	97.5045	75.4639	143.792	157.745	CYP26A1
ENSG00000095637	SORBS1	-0.366432	0.0118175	0.0391051	788.162	768.155	659.243	546.336	SORBS1
ENSG00000095713	CRTAC1	-0.189821	0.2901	0.466641	378.41	377.32	315.871	347.231	CRTAC1
ENSG00000095739	BAMBI	-0.729406	1.47503e-14	5.04619e-13	2614.05	2693.05	1562.07	1639.97	BAMBI
ENSG00000095752	IL11	-1.73864	0.0427351	0.111725	19.7331	23.6529	6.28599	6.73302	IL11
ENSG00000095777	MYO3A	-0.30612	0.0368119	0.0986652	626.815	616.101	511.522	493.434	MYO3A
ENSG00000095787	WAC	-0.289852	9.90179e-05	0.000627492	8073.14	8287.51	6786.51	6595.47	WAC
ENSG00000095794	CREM	-0.312719	0.00681346	0.0244938	1555.43	1616.28	1174.69	1381.23	CREM
ENSG00000095906	NUBP2	0.0225433	0.823804	0.906753	3000.59	3386.87	3019.63	3471.35	NUBP2
ENSG00000095951	HIVEP1	-0.813577	0.0135002	0.0437966	1756.24	1419.17	1087.48	718.509	HIVEP1
ENSG00000096060	FKBP5	0.2752	0.000596238	0.00300875	4746.38	4452.37	5584.31	5547.04	FKBP5
ENSG00000096063	SRPK1	0.0312024	0.659763	0.801125	10188.1	10184.2	10348.3	10469.8	SRPK1
ENSG00000096070	BRPF3	-0.530734	2.05056e-09	3.47065e-08	4643.07	4398.31	3278.14	2977.92	BRPF3
ENSG00000096080	MRPS18A	0.411458	0.000176564	0.00104383	1514.8	1610.65	1920.37	2239.21	MRPS18A
ENSG00000096092	TMEM14A	-0.302568	0.049138	0.124746	582.706	596.953	448.662	508.824	TMEM14A
ENSG00000096093	EFHC1	0.0204403	0.892971	0.944503	586.188	525.995	588.525	538.641	EFHC1
ENSG00000096384	HSP90AB1	-0.430862	2.42706e-10	4.69136e-09	104429	111060	79572.7	80281.6	HSP90AB1
ENSG00000096401	CDC5L	-0.29751	0.00011415	0.000711906	6485.21	6658.84	5451.52	5242.13	CDC5L
ENSG00000096433	ITPR3	-0.442723	7.23255e-06	6.01421e-05	6047.6	5743.14	4759.28	3911.88	ITPR3
ENSG00000096654	ZNF184	0.719102	9.23342e-08	1.13175e-06	575.741	571.048	898.11	990.715	ZNF184
ENSG00000096696	DSP	-0.530228	0.0706721	0.164774	14773.1	12190.2	11011.5	7658.33	DSP
ENSG00000096717	SIRT1	-0.553148	1.0672e-09	1.89133e-08	3655.26	3465.71	2520.68	2330.59	SIRT1
ENSG00000096746	HNRNPH3	0.138025	0.0642067	0.153028	15209.5	13936	15959.3	16112.1	HNRNPH3
ENSG00000096872	IFT74	0.00324911	0.981969	0.991161	614.046	590.195	621.527	584.811	IFT74
ENSG00000096968	JAK2	0.425687	0.0515012	0.129298	188.044	200.486	268.726	252.969	JAK2
ENSG00000097007	ABL1	0.124798	0.111315	0.233306	5425.43	5142.81	5778.39	5744.23	ABL1
ENSG00000097021	ACOT7	-0.261182	0.00391568	0.0153121	4972.73	5676.69	4298.83	4589.03	ACOT7
ENSG00000097033	SH3GLB1	-0.250861	0.00126734	0.0058056	5780.63	5618.12	4838.64	4740.04	SH3GLB1
ENSG00000097046	CDC7	0.159921	0.0502385	0.126956	3648.29	3570.46	4040.32	4024.42	CDC7
ENSG00000097096	SYDE2	-0.748502	7.06066e-06	5.87956e-05	824.145	735.492	531.952	394.362	SYDE2
ENSG00000099139	PCSK5	-0.485074	0.000127736	0.000783652	1287.29	1107.18	886.324	823.352	PCSK5
ENSG00000099194	SCD	0.125086	0.0851066	0.189582	40255.4	39516.1	45468.9	41524.4	SCD
ENSG00000099203	TMED1	-0.284677	0.017077	0.0532511	1362.74	1413.54	1048.19	1233.1	TMED1
ENSG00000099204	ABLIM1	0.019619	0.849657	0.920376	3627.4	3247.2	3782.59	3182.79	ABLIM1
ENSG00000099219	ERMP1	0.0516106	0.631217	0.779633	1410.33	1335.82	1459.13	1386.04	ERMP1
ENSG00000099246	RAB18	0.539339	3.68383e-10	6.9611e-09	2486.37	2461.02	3550.01	3640.64	RAB18
ENSG00000099250	NRP1	-0.490157	2.248e-08	3.11358e-07	4493.33	4231.61	3227.85	2981.76	NRP1
ENSG00000099251	HSD17B7P2	0.370201	0.242534	0.412193	88.2184	88.9798	115.505	113.499	HSD17B7P2
ENSG00000099256	PRTFDC1	0.142714	0.708949	0.83344	84.7361	60.8217	91.9325	68.292	PRTFDC1
ENSG00000099260	PALMD	0.538766	0.259475	0.431987	39.4661	32.6635	51.8594	52.9023	PALMD
ENSG00000099282	TSPAN15	-0.0469421	0.729114	0.848187	766.107	730.986	688.315	761.793	TSPAN15
ENSG00000099284	H2AFY2	0.168648	0.0508825	0.128053	4081.26	4216.97	4429.26	4900.67	H2AFY2
ENSG00000099290	WASHC2A	-0.00617932	0.951648	0.975521	1575.16	1612.9	1557.35	1617.85	WASHC2A
ENSG00000099308	MAST3	-0.0383029	0.833231	0.912013	340.105	351.414	348.872	324.147	MAST3
ENSG00000099326	MZF1	-0.335954	0.0256388	0.0742791	627.976	577.806	480.878	474.197	MZF1
ENSG00000099330	OCEL1	0.00226383	0.992616	0.996172	183.401	170.075	170.507	183.715	OCEL1
ENSG00000099331	MYO9B	0.151753	0.124721	0.253906	2732.45	2421.6	2988.99	2734.57	MYO9B
ENSG00000099337	KCNK6	1.37305	0.0048582	0.0183565	25.5369	25.9055	56.5739	76.9488	KCNK6
ENSG00000099338	CATSPERG	-1.26345	0.000743096	0.00364995	102.148	113.759	39.2874	50.9786	CATSPERG
ENSG00000099341	PSMD8	-0.116003	0.162709	0.308516	14046.5	15817	13201.4	14357.7	PSMD8
ENSG00000099364	FBXL19	-0.145847	0.136	0.270913	2054.56	1930.52	1804.86	1796.75	FBXL19
ENSG00000099377	HSD3B7	-0.546592	0.476332	0.654739	13.9292	28.1582	12.572	16.3516	HSD3B7
ENSG00000099381	SETD1A	-0.468399	2.23134e-08	3.09535e-07	3839.82	3876.82	2796.48	2780.74	SETD1A
ENSG00000099385	BCL7C	-0.132606	0.281764	0.456704	1011.03	1098.17	915.397	1009.95	BCL7C
ENSG00000099617	EFNA2	0.24074	0.578095	0.739441	46.4307	54.0637	52.6451	66.3683	EFNA2
ENSG00000099622	CIRBP	0.509113	1.62575e-12	4.37001e-11	7863.04	7688.31	10980.8	11151.8	CIRBP
ENSG00000099624	ATP5F1D	-0.134216	0.176713	0.328277	2809.06	3228.05	2639.33	2863.46	ATP5F1D
ENSG00000099625	CBARP	-0.878948	3.7239e-07	4.0235e-06	511.899	530.5	265.583	302.024	CBARP
ENSG00000099783	HNRNPM	-0.271389	4.00886e-05	0.000280021	44234.6	43437.9	36055.6	36583.4	HNRNPM
ENSG00000099785	2023-03-02	0.0914248	0.616247	0.768928	318.05	328.887	344.943	344.346	2023-03-02
ENSG00000099795	NDUFB7	0.0672734	0.475066	0.653484	2745.22	2814.69	2746.98	3080.84	NDUFB7
ENSG00000099797	TECR	-0.258626	0.00244409	0.010216	6997.11	7519.36	5735.96	6401.18	TECR
ENSG00000099800	TIMM13	-0.011902	0.886017	0.941351	6910.05	7213	6623.07	7387.08	TIMM13
ENSG00000099804	CDC34	-0.346692	0.000268072	0.00150568	4863.62	5156.32	3623.87	4259.11	CDC34
ENSG00000099810	MTAP	0.0378651	0.685957	0.818052	2477.08	2369.79	2578.04	2395.99	MTAP
ENSG00000099812	MISP	0.572764	0.510281	0.686077	32.5015	4.50531	11.0005	44.2455	MISP
ENSG00000099814	CEP170B	-0.428258	3.61299e-08	4.82286e-07	6169.48	6106.94	4643.77	4478.42	CEP170B
ENSG00000099817	POLR2E	-0.160957	0.0371731	0.0994561	14359.9	15529.8	12895.7	13841.2	POLR2E
ENSG00000099821	POLRMT	-0.123104	0.115606	0.239867	7325.61	7610.59	6618.36	7098.52	POLRMT
ENSG00000099822	HCN2	-0.1774	0.134904	0.269427	1271.04	1385.38	1097.69	1253.3	HCN2
ENSG00000099834	CDHR5	-0.669938	0.464775	0.644688	23.2154	9.01062	13.3577	6.73302	CDHR5
ENSG00000099840	IZUMO4	0.298237	0.38555	0.568079	102.148	69.8323	113.933	97.1478	IZUMO4
ENSG00000099849	RASSF7	0.0662252	0.683225	0.81642	444.574	510.226	475.378	525.175	RASSF7
ENSG00000099860	GADD45B	-3.14143	1.81094e-152	1.77945e-149	5279.17	6514.68	605.026	733.899	GADD45B
ENSG00000099864	PALM	-0.39985	0.000315762	0.00173605	1338.37	1349.34	1022.26	1014.76	PALM
ENSG00000099866	MADCAM1	0.960644	0.01027	0.0347249	54.5561	48.4321	91.9325	108.69	MADCAM1
ENSG00000099875	MKNK2	0.227639	0.0049481	0.0186484	4969.25	5387.22	5983.47	6144.36	MKNK2
ENSG00000099889	ARVCF	0.215971	0.10631	0.225402	740.57	716.344	795.963	897.415	ARVCF
ENSG00000099899	TRMT2A	-0.018778	0.820444	0.904801	6647.72	6868.34	6315.06	7029.27	TRMT2A
ENSG00000099901	RANBP1	-0.075705	0.344256	0.525718	19659.9	20548.7	17891.5	20265.4	RANBP1
ENSG00000099904	ZDHHC8	0.00391454	0.968553	0.984138	1901.34	2022.88	2035.09	1898.71	ZDHHC8
ENSG00000099910	KLHL22	-0.128833	0.245631	0.416001	1376.67	1332.44	1289.41	1186.93	KLHL22
ENSG00000099917	MED15	-0.391472	1.26542e-06	1.2237e-05	4790.49	4665.25	3566.51	3642.56	MED15
ENSG00000099940	SNAP29	0.283882	0.00412566	0.0160023	1762.05	1683.86	2031.16	2165.15	SNAP29
ENSG00000099942	CRKL	-0.55524	1.49479e-13	4.55833e-12	9192.12	9586.17	6505.21	6273.25	CRKL
ENSG00000099949	LZTR1	0.377962	3.65504e-06	3.21146e-05	3367.39	3380.11	4435.55	4332.22	LZTR1
ENSG00000099953	MMP11	-0.140054	0.773384	0.875051	38.3054	54.0637	36.9302	47.1311	MMP11
ENSG00000099954	CECR2	-0.267466	0.0225406	0.0669462	1972.15	1784.1	1705.86	1412.01	CECR2
ENSG00000099956	SMARCB1	-0.110079	0.189075	0.34508	10868.3	11044.8	9444.69	10862.3	SMARCB1
ENSG00000099957	P2RX6	0.359772	0.71694	0.839491	11.6077	6.75796	15.715	7.69488	P2RX6
ENSG00000099958	DERL3	0.437307	5.77291e-05	0.000387939	1181.66	1180.39	1533.78	1665.94	DERL3
ENSG00000099968	BCL2L13	0.13465	0.115798	0.239967	2926.3	2923.94	3167.35	3255.89	BCL2L13
ENSG00000099974	DDTL	0.185732	0.49349	0.670638	128.845	155.433	146.935	176.982	DDTL
ENSG00000099977	DDT	-0.31109	0.00310118	0.0124973	1712.13	1902.37	1458.35	1455.29	DDT
ENSG00000099991	CABIN1	0.109441	0.189508	0.345693	4695.31	4383.66	5034.29	4758.32	CABIN1
ENSG00000099992	TBC1D10A	0.269974	0.102722	0.219852	383.054	414.488	461.234	501.129	TBC1D10A
ENSG00000099994	SUSD2	-1.09886	0.0112985	0.0376694	80.093	68.7059	33.0014	36.5507	SUSD2
ENSG00000099995	SF3A1	-0.317326	5.71109e-06	4.84935e-05	17978	17509.9	14484.5	13995.1	SF3A1
ENSG00000099999	RNF215	0.0164998	0.912295	0.954453	567.616	611.596	634.885	556.917	RNF215
ENSG00000100003	SEC14L2	-0.205724	0.332491	0.513245	270.459	281.582	262.44	215.457	SEC14L2
ENSG00000100014	SPECC1L	0.0898467	0.346433	0.528084	2095.19	1973.32	2189.09	2140.14	SPECC1L
ENSG00000100023	PPIL2	0.365089	9.89269e-05	0.00062714	1888.57	1986.84	2467.25	2524.88	PPIL2
ENSG00000100027	YPEL1	0.199559	0.549305	0.717598	90.5399	81.0955	94.2898	102.919	YPEL1
ENSG00000100028	SNRPD3	-0.294878	0.000268567	0.00150798	9081.85	9794.54	7373.46	8016.14	SNRPD3
ENSG00000100029	PES1	0.111207	0.163245	0.309342	9392.94	10069.4	10052.9	10971.9	PES1
ENSG00000100030	MAPK1	0.0992196	0.204949	0.366043	6694.15	6878.48	7534.54	7002.34	MAPK1
ENSG00000100031	GGT1	-0.255089	0.030536	0.0852414	1093.44	1068.88	902.039	909.919	GGT1
ENSG00000100034	PPM1F	-0.086671	0.298633	0.476607	3651.78	3559.19	3363.79	3427.11	PPM1F
ENSG00000100036	SLC35E4	0.508821	0.115522	0.239733	76.6107	108.127	116.291	147.165	SLC35E4
ENSG00000100038	TOP3B	0.146416	0.468237	0.647573	331.98	261.308	308.799	348.193	TOP3B
ENSG00000100056	ESS2	0.556257	3.20721e-07	3.51027e-06	1113.18	1171.38	1617.86	1742.89	ESS2
ENSG00000100058	CRYBB2P1	0.969715	1.03421e-11	2.46857e-10	530.471	444.899	964.899	944.546	CRYBB2P1
ENSG00000100060	MFNG	-1.08134	0.0755779	0.173176	38.3054	34.9161	17.2865	17.3135	MFNG
ENSG00000100065	CARD10	0.474279	0.000440203	0.00231403	596.635	644.259	889.467	833.932	CARD10
ENSG00000100068	LRP5L	-0.666117	0.00408811	0.0158776	258.851	243.287	169.722	146.203	LRP5L
ENSG00000100075	SLC25A1	-0.183701	0.0100339	0.0340632	10749.9	10989.6	9505.98	9634.95	SLC25A1
ENSG00000100077	GRK3	0.423224	0.000399709	0.00212493	862.451	902.188	1226.55	1138.84	GRK3
ENSG00000100078	PLA2G3	0.638904	0.268244	0.441391	23.2154	23.6529	34.5729	38.4744	PLA2G3
ENSG00000100079	LGALS2	-1.7519	0.00644611	0.023368	37.1446	46.1794	8.64323	16.3516	LGALS2
ENSG00000100083	GGA1	-0.167323	0.0445109	0.115367	3969.83	3865.55	3420.36	3557.92	GGA1
ENSG00000100084	HIRA	0.285596	0.0117781	0.0389964	1172.38	1336.95	1488.21	1571.68	HIRA
ENSG00000100092	SH3BP1	-0.196117	0.15565	0.299042	887.988	1127.45	877.681	882.025	SH3BP1
ENSG00000100097	LGALS1	-0.429951	0.425043	0.607298	539.757	1117.32	700.887	529.023	LGALS1
ENSG00000100099	HPS4	0.665457	1.2105e-11	2.86999e-10	1395.24	1450.71	2275.53	2238.25	HPS4
ENSG00000100100	PIK3IP1	1.27466	0.000588011	0.00297685	48.7523	43.9268	121.005	102.919	PIK3IP1
ENSG00000100104	SRRD	0.888804	5.38514e-13	1.56143e-11	691.818	760.271	1287.84	1402.39	SRRD
ENSG00000100105	PATZ1	0.401333	1.24551e-05	9.76913e-05	2408.59	2209.85	3046.35	3052.94	PATZ1
ENSG00000100106	TRIOBP	0.363643	0.000129709	0.000793557	1858.39	1844.92	2317.17	2448.89	TRIOBP
ENSG00000100109	TFIP11	0.5978	3.25658e-09	5.33324e-08	1493.91	1665.84	2352.53	2430.62	TFIP11
ENSG00000100116	GCAT	0.0320623	0.801267	0.893739	784.679	810.955	814.035	817.581	GCAT
ENSG00000100124	ANKRD54	-0.137254	0.175301	0.326306	2152.06	2307.84	1917.23	2140.14	ANKRD54
ENSG00000100129	EIF3L	-0.485234	1.38859e-09	2.4197e-08	14556	16210.1	10657.9	11323	EIF3L
ENSG00000100138	SNU13	-0.0262185	0.742217	0.855933	6090.55	6498.91	6025.9	6338.65	SNU13
ENSG00000100139	MICALL1	0.141022	0.0884329	0.19527	4951.84	5433.4	5633.81	5819.25	MICALL1
ENSG00000100147	CCDC134	-0.1976	0.362342	0.544759	254.208	297.35	264.797	215.457	CCDC134
ENSG00000100150	DEPDC5	-0.19012	0.165294	0.312283	712.712	715.218	640.385	610.781	DEPDC5
ENSG00000100151	PICK1	-0.0697851	0.529349	0.702054	1647.13	1930.52	1646.14	1764.05	PICK1
ENSG00000100154	TTC28	-0.090638	0.527192	0.700297	1307.02	1081.27	1261.13	979.173	TTC28
ENSG00000100156	SLC16A8	-0.238747	0.48264	0.660977	127.685	94.6115	110.791	76.9488	SLC16A8
ENSG00000100162	CENPM	0.0778885	0.463321	0.643273	1633.2	1780.72	1711.36	1893.9	CENPM
ENSG00000100167	2023-09-03	0.135961	0.30356	0.481791	782.358	725.355	861.18	794.496	2023-09-03
ENSG00000100181	TPTEP1	0.313991	0.015318	0.0486672	840.396	759.144	1043.47	943.584	TPTEP1
ENSG00000100196	KDELR3	0.419436	0.0186833	0.0574001	305.282	302.982	414.089	399.172	KDELR3
ENSG00000100197	CYP2D6	-0.251249	0.369304	0.552113	188.044	134.033	136.72	133.698	CYP2D6
ENSG00000100201	DDX17	-0.723467	6.98805e-22	4.90467e-20	30315.8	29808.2	19136.1	17274	DDX17
ENSG00000100206	DMC1	-0.11183	0.839526	0.915117	25.5369	49.5584	37.7159	31.7414	DMC1
ENSG00000100207	TCF20	-0.57864	2.29431e-11	5.24282e-10	5100.42	4798.15	3447.86	3177.98	TCF20
ENSG00000100209	HSCB	-0.162995	0.266539	0.43961	741.731	736.618	594.026	728.128	HSCB
ENSG00000100211	CBY1	0.738264	1.03465e-07	1.25685e-06	538.596	504.594	837.608	903.186	CBY1
ENSG00000100216	TOMM22	-0.105384	0.237176	0.405896	5317.48	5909.84	4960.43	5478.75	TOMM22
ENSG00000100218	RSPH14	-0.116667	0.889259	0.942733	26.6977	7.88429	11.7862	20.1991	RSPH14
ENSG00000100219	XBP1	0.320355	0.000120438	0.000745604	8612.9	8731.29	10110.2	11550	XBP1
ENSG00000100220	RTCB	-0.0189774	0.82171	0.905689	5766.7	6206.06	5644.82	6174.18	RTCB
ENSG00000100221	JOSD1	-0.222138	0.00605058	0.0221704	5787.59	5591.09	4709.77	5046.88	JOSD1
ENSG00000100225	FBXO7	-0.141214	0.0937268	0.204509	4452.71	4740.71	4039.53	4298.55	FBXO7
ENSG00000100226	GTPBP1	0.2301	0.00442064	0.0169201	4373.77	4140.38	5040.57	4944.92	GTPBP1
ENSG00000100227	POLDIP3	-0.0495756	0.509365	0.68521	7193.28	7305.36	6862.73	7147.58	POLDIP3
ENSG00000100228	RAB36	1.04647	3.15276e-09	5.1776e-08	241.44	248.918	501.307	511.709	RAB36
ENSG00000100234	TIMP3	-0.333033	0.000354946	0.00192103	3606.51	4134.75	3060.49	3085.65	TIMP3
ENSG00000100239	PPP6R2	0.666317	7.66187e-13	2.16478e-11	1983.75	2161.42	3219.21	3360.74	PPP6R2
ENSG00000100241	SBF1	-0.316393	3.4426e-06	3.03385e-05	20802.1	21320.2	16899.9	16927.8	SBF1
ENSG00000100242	SUN2	-0.416134	4.80533e-07	5.08021e-06	4349.4	4330.73	3322.14	3181.83	SUN2
ENSG00000100243	CYB5R3	-0.110679	0.160229	0.305089	9001.76	9546.75	8249.57	8931.83	CYB5R3
ENSG00000100246	DNAL4	-0.0842203	0.517878	0.693017	829.949	877.409	765.319	846.436	DNAL4
ENSG00000100258	LMF2	-0.267441	0.001519	0.00678965	4764.95	5236.29	4150.32	4159.08	LMF2
ENSG00000100263	RHBDD3	-0.388427	0.00014157	0.000857515	2539.76	2918.31	2009.16	2162.26	RHBDD3
ENSG00000100266	PACSIN2	-0.0999299	0.228418	0.395694	4607.09	4519.95	4103.18	4414.94	PACSIN2
ENSG00000100271	TTLL1	-0.153881	0.512104	0.687583	192.688	239.908	190.937	198.143	TTLL1
ENSG00000100276	RASL10A	0.202131	0.742991	0.856539	17.4115	39.4214	39.2874	25.9702	RASL10A
ENSG00000100280	AP1B1	-0.0623814	0.425895	0.608319	9312.84	10254.1	9260.04	9480.09	AP1B1
ENSG00000100281	HMGXB4	0.271397	0.00372234	0.01465	2244.93	2081.45	2583.54	2638.38	HMGXB4
ENSG00000100284	TOM1	0.240233	0.0800742	0.18097	806.734	788.429	850.18	1035.92	TOM1
ENSG00000100285	NEFH	-1.08662	0.00059518	0.00300598	134.649	214.002	88.0038	75.9869	NEFH
ENSG00000100288	CHKB	-0.486257	0.0864491	0.191936	205.456	163.317	155.578	106.766	CHKB
ENSG00000100290	BIK	0.980949	0.0125383	0.0411187	38.3054	84.4745	109.219	133.698	BIK
ENSG00000100292	HMOX1	0.278816	0.032874	0.0903281	1174.7	1423.68	1424.56	1730.39	HMOX1
ENSG00000100294	MCAT	0.351122	0.000739685	0.00363715	1837.5	2103.98	2402.82	2626.84	MCAT
ENSG00000100296	THOC5	0.0248181	0.772347	0.874321	2984.34	2938.59	3000.77	3025.05	THOC5
ENSG00000100297	MCM5	-0.0654071	0.388422	0.571027	10433	11318.5	10296.4	10492	MCM5
ENSG00000100298	APOBEC3H	-0.516994	0.544693	0.71421	10.4469	23.6529	14.1435	9.6186	APOBEC3H
ENSG00000100299	ARSA	-0.138131	0.404212	0.586393	500.291	572.174	531.952	441.494	ARSA
ENSG00000100300	TSPO	-0.31976	0.00188625	0.00819465	2262.34	2403.58	1750.65	1990.09	TSPO
ENSG00000100302	RASD2	-0.198558	0.66138	0.802156	53.3953	49.5584	46.3591	43.2837	RASD2
ENSG00000100304	TTLL12	0.0771682	0.282186	0.457137	10921.7	11387.2	11665.2	11870.3	TTLL12
ENSG00000100307	CBX7	0.909665	2.63221e-06	2.37167e-05	217.064	214.002	384.231	426.104	CBX7
ENSG00000100311	PDGFB	1.03755	0.0466636	0.119708	31.3407	20.2739	51.0736	54.826	PDGFB
ENSG00000100314	CABP7	-0.8014	0.117397	0.242571	61.5207	45.0531	37.7159	23.0846	CABP7
ENSG00000100316	RPL3	-0.466768	1.92442e-10	3.79879e-09	153371	160610	108253	118942	RPL3
ENSG00000100319	ZMAT5	-0.0839064	0.567526	0.731866	755.66	774.913	641.956	804.115	ZMAT5
ENSG00000100320	RBFOX2	-0.251764	0.00279178	0.0114301	8732.46	7845.99	7221.03	6700.31	RBFOX2
ENSG00000100321	SYNGR1	0.0150182	0.909548	0.953653	718.516	760.271	738.603	756.022	SYNGR1
ENSG00000100324	TAB1	0.324261	0.000403124	0.00214116	2247.25	2324.74	2772.91	2952.91	TAB1
ENSG00000100325	ASCC2	-0.157295	0.0574125	0.140742	4508.42	4683.27	3995.53	4248.53	ASCC2
ENSG00000100330	MTMR3	-0.409907	0.0363172	0.0975316	386.536	342.403	298.584	249.122	MTMR3
ENSG00000100335	MIEF1	0.723911	4.20463e-19	2.3534e-17	4222.87	3925.25	6836.8	6619.52	MIEF1
ENSG00000100342	APOL1	-1.058	3.64399e-41	7.32401e-39	1.52788e+06	1.66085e+06	721806	809732	APOL1
ENSG00000100344	PNPLA3	-0.0826379	0.771905	0.874108	135.81	128.401	132.791	116.385	PNPLA3
ENSG00000100345	MYH9	-0.359626	0.000124421	0.000766503	26286.8	24372.6	21731.4	17746.3	MYH9
ENSG00000100347	SAMM50	0.0124021	0.889272	0.942733	4109.12	4435.48	4094.53	4526.51	SAMM50
ENSG00000100348	TXN2	0.0871189	0.337441	0.518669	2760.31	2873.26	2872.7	3113.54	TXN2
ENSG00000100350	FOXRED2	0.311841	0.000555382	0.00283003	3213.01	2926.2	3927.96	3690.66	FOXRED2
ENSG00000100353	EIF3D	-0.310757	0.000188867	0.00110833	16428.4	18037	13097.6	14692.4	EIF3D
ENSG00000100354	TNRC6B	-0.00602647	0.963745	0.981898	1307.02	1262.61	1444.21	1111.91	TNRC6B
ENSG00000100359	SGSM3	-0.266449	0.00213789	0.00911812	3557.75	3820.5	3029.06	3105.84	SGSM3
ENSG00000100360	IFT27	0.0618048	0.537208	0.708656	1643.65	1683.86	1700.36	1773.67	IFT27
ENSG00000100364	KIAA0930	0.095225	0.269812	0.443455	3135.23	3231.43	3307.21	3495.4	KIAA0930
ENSG00000100372	SLC25A17	-0.339249	0.000233194	0.00133091	2627.98	2738.1	2072.8	2169.96	SLC25A17
ENSG00000100376	FAM118A	0.0151711	0.889466	0.942816	1441.67	1323.43	1366.42	1428.36	FAM118A
ENSG00000100379	KCTD17	0.156414	0.250468	0.421585	862.451	765.902	840.751	975.326	KCTD17
ENSG00000100380	ST13	-0.317735	5.0136e-06	4.29838e-05	18579.3	18592.3	14603.9	15221.4	ST13
ENSG00000100387	RBX1	-0.19894	0.0314044	0.087143	3053.98	3143.58	2563.11	2838.45	RBX1
ENSG00000100393	EP300	-0.734507	0.015461	0.0490246	8140.47	7250.17	5561.53	3687.77	EP300
ENSG00000100395	L3MBTL2	0.822192	1.30986e-18	7.08488e-17	1716.78	1755.94	2973.27	3168.37	L3MBTL2
ENSG00000100399	CHADL	-0.814141	0.265709	0.438722	25.5369	21.4002	14.1435	12.5042	CHADL
ENSG00000100401	RANGAP1	-0.183339	0.0187644	0.0576089	21222.3	22939.9	18558.6	20336.6	RANGAP1
ENSG00000100403	ZC3H7B	0.0570117	0.43702	0.618993	9020.33	8622.03	9153.18	9200.19	ZC3H7B
ENSG00000100410	PHF5A	-0.201472	0.0328529	0.0902842	2403.95	2463.28	2041.37	2193.04	PHF5A
ENSG00000100412	ACO2	-0.102014	0.203207	0.363519	5089.97	5426.64	4921.14	4877.59	ACO2
ENSG00000100413	POLR3H	0.893498	1.52529e-25	1.41989e-23	3134.07	3127.81	5538.74	6096.27	POLR3H
ENSG00000100416	TRMU	0.0514148	0.555192	0.72177	3337.21	3385.74	3346.5	3622.36	TRMU
ENSG00000100417	PMM1	-0.573556	1.35261e-06	1.29597e-05	1189.79	1174.76	779.462	809.886	PMM1
ENSG00000100418	DESI1	0.0928277	0.271473	0.445082	3099.25	3137.95	3346.5	3304.95	DESI1
ENSG00000100422	CERK	0.188139	0.0316981	0.0878341	2681.37	2651.37	3096.63	2977.92	CERK
ENSG00000100425	BRD1	-0.084082	0.320081	0.500113	3882.77	3650.43	3584.58	3521.37	BRD1
ENSG00000100426	ZBED4	-0.0723763	0.438787	0.620687	3919.91	3469.09	3643.51	3381.9	ZBED4
ENSG00000100429	HDAC10	-0.677914	7.51336e-05	0.000490546	661.638	582.311	434.519	341.46	HDAC10
ENSG00000100433	KCNK10	0.156214	0.865538	0.930455	6.96461	15.7686	11.0005	14.4279	KCNK10
ENSG00000100439	ABHD4	0.17211	0.274437	0.448534	465.468	520.363	524.094	587.696	ABHD4
ENSG00000100441	KHNYN	0.421224	1.63844e-05	0.000125233	2740.57	2376.55	3528.01	3322.26	KHNYN
ENSG00000100442	FKBP3	-0.152875	0.0512953	0.128872	7649.46	7657.9	6601.07	7169.7	FKBP3
ENSG00000100445	SDR39U1	-0.0410484	0.696125	0.825502	2136.97	2140.02	1915.65	2244.02	SDR39U1
ENSG00000100461	RBM23	0.121102	0.115721	0.239892	5679.64	5610.23	6014.12	6265.55	RBM23
ENSG00000100462	PRMT5	-0.024048	0.735805	0.852632	15684.3	15963.4	15131.9	15994.8	PRMT5
ENSG00000100473	COCH	0.0288288	0.717398	0.839618	4991.3	5276.84	5171.79	5304.66	COCH
ENSG00000100478	AP4S1	0.0796409	0.686299	0.818405	284.388	300.729	284.441	334.727	AP4S1
ENSG00000100479	POLE2	0.351148	0.0130304	0.0424781	579.223	670.165	768.462	826.237	POLE2
ENSG00000100483	VCPKMT	-0.13341	0.417177	0.599148	467.79	469.678	401.517	453.998	VCPKMT
ENSG00000100485	SOS2	-0.307518	0.011412	0.0379907	1122.46	1089.16	937.398	848.36	SOS2
ENSG00000100490	CDKL1	0.259279	0.165491	0.312551	286.71	295.098	357.515	338.575	CDKL1
ENSG00000100503	NIN	-0.202937	0.0973802	0.21079	4085.9	3497.25	3748.8	2835.56	NIN
ENSG00000100504	PYGL	-0.178289	0.0156295	0.049479	9945.46	10390.4	8827.88	9145.36	PYGL
ENSG00000100505	TRIM9	0.080152	0.496798	0.673995	1488.1	1241.21	1464.63	1419.7	TRIM9
ENSG00000100519	PSMC6	-0.167939	0.114541	0.238198	2976.21	3642.54	2832.62	3060.64	PSMC6
ENSG00000100522	GNPNAT1	0.132999	0.105034	0.223555	3647.13	3728.14	3986.1	4102.33	GNPNAT1
ENSG00000100523	DDHD1	0.0590714	0.623155	0.773944	1987.24	1690.62	2091.66	1737.12	DDHD1
ENSG00000100526	CDKN3	0.0557169	0.574743	0.73695	1801.51	1835.91	1823.72	1958.35	CDKN3
ENSG00000100528	CNIH1	-0.280147	0.000496954	0.00257232	5599.55	5934.62	4649.27	4850.66	CNIH1
ENSG00000100532	CGRRF1	0.770354	4.21136e-05	0.000292218	229.832	247.792	402.303	412.638	CGRRF1
ENSG00000100554	ATP6V1D	-0.0821168	0.438227	0.620222	1786.42	1927.15	1654.79	1855.43	ATP6V1D
ENSG00000100558	PLEK2	0.686372	0.000630608	0.00316586	218.224	280.455	376.373	427.066	PLEK2
ENSG00000100564	PIGH	-0.108341	0.275378	0.449525	2016.25	2070.19	1811.15	1981.43	PIGH
ENSG00000100567	PSMA3	-0.210411	0.0140904	0.0454196	4876.39	5201.38	4166.82	4545.75	PSMA3
ENSG00000100568	VTI1B	0.0498342	0.553799	0.720807	3391.76	3401.51	3441.58	3591.58	VTI1B
ENSG00000100575	TIMM9	-0.139817	0.229761	0.397092	1502.03	1600.51	1290.98	1527.43	TIMM9
ENSG00000100577	GSTZ1	-0.268452	0.0192374	0.0587755	1426.58	1660.21	1256.41	1307.17	GSTZ1
ENSG00000100578	KIAA0586	0.380593	0.0014742	0.00660774	1027.28	1127.45	1493.71	1310.05	KIAA0586
ENSG00000100580	TMED8	0.307854	0.00447044	0.0170996	1594.9	1520.54	2060.23	1793.87	TMED8
ENSG00000100583	SAMD15	1.12455	0.0248304	0.0723994	29.0192	32.6635	88.7895	45.2074	SAMD15
ENSG00000100591	AHSA1	-0.0314066	0.687975	0.819788	8105.64	8508.27	7826.05	8432.62	AHSA1
ENSG00000100592	DAAM1	0.080139	0.536503	0.708091	749.856	754.639	810.892	779.106	DAAM1
ENSG00000100593	ISM2	1.36641	0.000322915	0.00177207	39.4661	43.9268	109.219	105.805	ISM2
ENSG00000100596	SPTLC2	0.333864	0.000195609	0.00114333	2228.67	2234.63	2849.91	2774.96	SPTLC2
ENSG00000100599	RIN3	0.619544	9.03065e-05	0.000577877	416.716	378.446	585.382	636.751	RIN3
ENSG00000100600	LGMN	-0.121265	0.202422	0.362482	2761.47	3085.01	2609.47	2767.27	LGMN
ENSG00000100601	ALKBH1	-0.00985033	0.938838	0.969678	800.93	863.893	807.749	846.436	ALKBH1
ENSG00000100603	SNW1	-0.245023	0.00258265	0.0106977	5112.02	5482.96	4508.62	4431.29	SNW1
ENSG00000100604	CHGA	-0.106925	0.810434	0.898806	48.7523	55.19	50.2879	46.1693	CHGA
[truncated: 15,688 more rows]
