# Supplementary material for: APOL1-mediated monovalent cation transport contributes to APOL1-mediated podocytopathy in kidney disease
Source: J Clin Invest. 2024 Jan 16;134(5):e172262. doi: 10.1172/JCI172262 (PMC10904047; doi:10.1172/JCI172262)
Supplement: Supporting data values [file jci-134-172262-s225.xlsx]

## Sheet: Figure 1A
Cytotoxicity/Viability
	EV								G0								G1								G2
Control	0.117626	0.113208	0.11239	0.112581	0.108526	0.11214	0.109449	0.111682	0.122868	0.149756	0.192122	0.149293	0.150446	0.136046	0.13827	0.133118	0.267177	0.271779	0.328917	0.250321	0.210822	0.26163	0.230805	0.222174	0.191932	0.170695	0.22401	0.176339	0.176153	0.160642	0.193772	0.218695
Tet (50 ng/ml)	0.117173	0.161816	0.135041	0.13059	0.120377	0.145712	0.137314	0.119521	0.123968	0.189591	0.157857	0.151257	0.156914	0.154492	0.143837	0.13213	1.69279	1.97442	2.19132	2.00788	1.90929	1.93193	1.87158	1.70631	1.00455	1.13219	1.04768	1.04815	1.02011	1.02507	1.00006	1.01458
Tet (50 ng/ml)+VX-147(3uM)	0.118205	0.132947	0.13186	0.119969	0.123048	0.123008	0.124712	0.117731	0.135061	0.165815	0.169593	0.146151	0.13012	0.136549	0.140874	0.128419	0.271041	0.245942	0.279054	0.224923	0.224187	0.210903	0.235225	0.245446	0.213544	0.21812	0.208026	0.204427	0.184621	0.194209	0.183009	0.188346

## Sheet: Figure 1C
Cell size (area)
	<100 um2	100-150 um2	>150 um2
Control	91	9	0
Tet Only	22	31	47
Tet+VX-147	94	6	0

## Sheet: Figure 1D
Time-dependent rescue by VX-147
	Control	Tet, 24h	Tet+VX-147, 24h	Tet 2h and Tet+VX-147, 22h	Tet 4h and Tet+VX-147, 20h	Tet 6h and Tet+VX-147, 18h	Tet 8h and Tet+VX-147, 16h	Tet 12h and Tet+VX-147, 12h	Tet 16h and Tet+VX-147,8h	Tet 18h and Tet+VX-147,6h
	6.2517	90.143	5.21312	5.04864	3.36042	3.82376	5.74075	10.5231	56.3445	73.2393
	5.27923	89.4164	5.56198	6.67587	5.94611	4.88437	7.22116	17.2263	56.1929	76.6181
	4.98823	104.164	6.1591	5.72154	5.69932	5.84202	7.60344	14.0307	59.8219	77.1014
	5.22778	111.545	7.58577	6.41818	6.54228	6.09205	7.97095	14.5583	58.8653	71.9339
	5.3414	105.005	7.87557	7.58722	6.85295	6.63365	8.35222	13.1978	58.353	70.9137
	5.52668	99.7272	7.6579	6.37217	6.90596	7.04534	8.81831	20.0343	58.1294	59.704

## Sheet: Figure 1F
Cells/Colony counts
		Control	Control	Tet	Tet	Tet+VX-147	Tet+VX-147
	T-Rex- EV	16494	16240	16572	16321	16297	16610
		Control	Control	Tet	Tet	Tet+VX-147	Tet+VX-147
	T-Rex- G0	968639	965258	1033933	1018610	907590	1020877
		Control	Control	Tet	Tet	Tet+VX-147	Tet+VX-147
	T-Rex- G1	1096067	690370	12903	14037	679879	655455
		Control	Control	Tet	Tet	Tet+VX-147	Tet+VX-147
	T-Rex- G2	513254	284716	16944	16786	234063	232020

## Sheet: Figure 2A
IP: Biotin		APOL1/Na K-ATPase
	Eluted_No Rx	0.170463
	Eluted_Tet	0.411867
	Eluted_Tet+VX-147	0.408277
Input (5%)
		APOL1/Vinculin
	Input_No Rx	0.214878
	Input_Tet	1.17878
	Input_Tet+VX-147	1.38421

## Sheet: Figure 3A
Intracellular K+ Level
		Control	Control	Control	Control	Tet(50ng/ml)	Tet(50ng/ml)	Tet(50ng/ml)	Tet(50ng/ml)	Tet(50ng/ml)+VX-147(3μM)	Tet(50ng/ml)+VX-147(3μM)	Tet(50ng/ml)+VX-147(3μM)	Tet(50ng/ml)+VX-147(3μM)
	8 hrs	991	713	579	541	174	138	120	154	909	860	748	662
	12 hrs	737	926	877	794	213	203	196	199	788	954	887

## Sheet: Figure 3B
Intracellular Na+ Level
		Control	Control	Control	Control	Tet (50ng/ml)	Tet (50ng/ml)	Tet (50ng/ml)	Tet (50ng/ml)	Tet (50ng/ml)+VX-147(3μM)	Tet (50ng/ml)+VX-147(3μM)	Tet (50ng/ml)+VX-147(3μM)	Tet (50ng/ml)+VX-147(3μM)
	8 hrs	808	814.8	814.6	775.4	1581.2	1580.8	1561.4	1490.4	859.4	851	844	790.4
	12 hrs	813.4	817.4	817	822	1240.6	1203.4	1220.2	1260.6	903	914.4	906.4	902

## Sheet: Figure 3C
	Intracellular Ca++ Level
		Control	Control	Control	Control	Tet(50ng/ml)	Tet(50ng/ml)	Tet(50ng/ml)	Tet(50ng/ml)	Tet (50ng/ml)+VX-147(3μM)	Tet (50ng/ml)+VX-147(3μM)	Tet (50ng/ml)+VX-147(3μM)	Tet (50ng/ml)+VX-147(3μM)
	8 hrs	104	84	85	57	91	71	62	78	91	82	64	68
	12 hrs	79	97	105	91	118	137	133	142	78	111	85	86

## Sheet: Figure 3D
	Plama membrane potential
		Control	Control	Control	Control	Control	Control	Control	Control	Tet (50ng/ml)	Tet (50ng/ml)	Tet (50ng/ml)	Tet (50ng/ml)	Tet (50ng/ml)	Tet (50ng/ml)	Tet (50ng/ml)	Tet (50ng/ml)	Tet (50ng/ml)+VX-147(3μM)	Tet (50ng/ml)+VX-147(3μM)	Tet (50ng/ml)+VX-147(3μM)	Tet (50ng/ml)+VX-147(3μM)	Tet (50ng/ml)+VX-147(3μM)	Tet (50ng/ml)+VX-147(3μM)	Tet (50ng/ml)+VX-147(3μM)	Tet (50ng/ml)+VX-147(3μM)
	4 hrs	1035	1054	1062.2	1083	1127.2	1139.6	1143	1145	1003	1073.6	1054.6	1089	1129.2	1130.4	1161.4	1149	988.8	1035	1051.2	1059	1011	1103.8	1107.4	1108.4
	8 hrs	1105.4	1133.6	1135.2	1164	1110.4	1188.2	1208.6	1198.2	5495.4	5533.2	5668.4	5087.4	5076.2	5705.4	5913.4	5920.2	1088.8	1083.8	1131.2	1127.8	1082.4	1154.6	1142.8	1155.6
	12 hrs	1181.2	1192.8	1234.4	1224.2	1120.8	1276	1234.4	1263.4	4978	4964.6	4972.2	5013.6	5124.8	5169.6	5240.8	5017.2	1093.8	1165.2	1158.8	1185.2	1098.8	1198.6	1190.4	1177.6

## Sheet: Figure 3E
	delta mV plot
		No Treatment	No Treatment	No Treatment	No Treatment	No Treatment	No Treatment	3uM VX-147	3uM VX-147	3uM VX-147	3uM VX-147	3uM VX-147	3uM VX-147	50ng/ml Tet Control	50ng/ml Tet Control	50ng/ml Tet Control	50ng/ml Tet Control	50ng/ml Tet Control	50ng/ml Tet Control
	0	-0.9279	-0.10782	0.459035	0.509733	-0.35014	0.398116	37.4386	38.5106	39.1311	39.5533	39.8096	41.2811	37.3546	39.596	39.3149	40.9984	40.5673	40.7315
	10	-0.93826	-0.09921	0.394941	0.525818	-0.30944	0.40764	15.0843	14.4857	15.6413	16.0971	16.1393	17.1547	36.4987	38.8638	38.4141	40.621	40.1262	40.1621

[truncated: 56 more sheets: Figure 4A, Figure 4B, Figure 4C, Figure 4D, Figure 4E, Figure 4F, Figure 4G, Figure 4H, Figure 4J, Figure 5A, Figure 5B, Figure 5C, Figure 5E, Figure 5F, Figure 5G, Figure 5H, Figure 5I, Figure 5J, Figure 5K, Figure 5L …]
